# Supplementary material for: Ankle and midtarsal joint quasi-stiffness during walking with added mass
Source: PeerJ. 2019 Sep 19;7:e7487. doi: 10.7717/peerj.7487 (PMC6754976; doi:10.7717/peerj.7487)
Supplement: Supplemental Information 1 — Ankle and midtarsal range of motion, peak moment and stiffness and time series of normalized moment and angle. [file peerj-07-7487-s001.zip]

Archive with 15 entries (15 files):
- ankleAngle_W00.txt
- ankleAngle_W15.txt
- ankleAngle_W30.txt
- ankleData.txt
- ankleMoment_W00.txt
- ankleMoment_W15.txt
- ankleMoment_W30.txt
- midtarsalAngle_W00.txt
- midtarsalAngle_W15.txt
- midtarsalAngle_W30.txt
- midtarsalData.txt
- midtarsalMoment_W00.txt
- midtarsalMoment_W15.txt
- midtarsalMoment_W30.txt
- Readme.txt
