# Supplementary material for: Ankle and midtarsal joint quasi-stiffness during walking with added mass
Source: PeerJ. 2019 Sep 19;7:e7487. doi: 10.7717/peerj.7487 (PMC6754976; doi:10.7717/peerj.7487)
Supplement: Supplemental Information 1 — Ankle and midtarsal range of motion, peak moment and stiffness and time series of normalized moment and angle. [file peerj-07-7487-s001.zip › ankleAngle_W00.txt]

1 2 3 4 5 6 7 8 9 10 11 12 13 14 15 16 17 18 19 20 21 22 23 24 25 26 27 28 29 30 31 32 33 34 35 36 37 38 39 40 41 42 43 44 45 46 47 48 49 50 51 52 53 54 55 56 57 58 59 60 61 62 63 64 65 66 67 68 69 70 71 72 73 74 75 76 77 78 79 80 81 82 83 84 85 86 87 88 89 90 91 92 93 94 95 96 97 98 99 100 101
22.922 21.808 20.597 19.353 18.14 17.029 16.081 15.343 14.842 14.589 14.575 14.776 15.159 15.681 16.301 16.982 17.691 18.403 19.101 19.775 20.419 21.034 21.62 22.181 22.717 23.227 23.709 24.159 24.577 24.961 25.314 25.638 25.942 26.231 26.513 26.796 27.084 27.381 27.688 28.007 28.337 28.676 29.021 29.371 29.72 30.063 30.395 30.717 31.026 31.325 31.619 31.916 32.22 32.535 32.861 33.196 33.536 33.877 34.213 34.541 34.857 35.158 35.442 35.707 35.953 36.179 36.385 36.574 36.745 36.899 37.037 37.156 37.256 37.336 37.392 37.422 37.422 37.388 37.314 37.194 37.024 36.794 36.499 36.128 35.673 35.125 34.476 33.718 32.848 31.863 30.765 29.562 28.271 26.916 25.534 24.167 22.868 21.69 20.681 19.877 19.311
13.7 12.899 12.109 11.382 10.765 10.293 9.9859 9.8503 9.8791 10.057 10.364 10.775 11.266 11.809 12.381 12.959 13.525 14.065 14.572 15.042 15.475 15.874 16.241 16.581 16.897 17.194 17.474 17.74 17.993 18.235 18.465 18.685 18.895 19.096 19.289 19.476 19.657 19.835 20.011 20.189 20.37 20.555 20.746 20.941 21.141 21.344 21.548 21.749 21.946 22.135 22.315 22.484 22.643 22.793 22.935 23.069 23.198 23.321 23.438 23.549 23.655 23.754 23.847 23.933 24.013 24.086 24.153 24.213 24.266 24.312 24.351 24.382 24.405 24.419 24.424 24.418 24.4 24.368 24.319 24.248 24.151 24.024 23.861 23.656 23.402 23.093 22.721 22.279 21.76 21.158 20.469 19.692 18.828 17.884 16.873 15.81 14.716 13.615 12.535 11.501 10.544
17.418 16.525 15.483 14.336 13.134 11.932 10.784 9.7334 8.8148 8.0533 7.4642 7.0529 6.8155 6.7411 6.8141 7.0163 7.328 7.7286 8.1966 8.7112 9.253 9.8047 10.352 10.882 11.386 11.858 12.293 12.691 13.053 13.381 13.677 13.946 14.191 14.414 14.62 14.811 14.993 15.167 15.337 15.505 15.675 15.848 16.025 16.207 16.394 16.587 16.783 16.984 17.209 17.606 17.83 18.081 18.326 18.572 18.818 19.066 19.315 19.566 19.817 20.068 20.317 20.561 20.798 21.025 21.239 21.436 21.614 21.771 21.907 22.021 22.113 22.183 22.232 22.258 22.263 22.247 22.208 22.147 22.062 21.952 21.814 21.647 21.445 21.205 20.923 20.591 20.204 19.755 19.237 18.642 17.963 17.196 16.336 15.383 14.341 13.218 12.031 10.8 9.553 8.3204 7.1369
20.322 19.609 18.866 18.125 17.413 16.76 16.195 15.738 15.406 15.207 15.141 15.203 15.381 15.658 16.016 16.436 16.899 17.389 17.891 18.395 18.892 19.376 19.843 20.289 20.714 21.117 21.497 21.857 22.196 22.516 22.818 23.104 23.375 23.631 23.874 24.103 24.321 24.526 24.721 24.906 25.081 25.248 25.406 25.556 25.7 25.838 25.973 26.104 26.235 26.368 26.503 26.644 26.79 26.944 27.105 27.274 27.449 27.629 27.814 28.001 28.188 28.374 28.557 28.733 28.9 29.057 29.2 29.327 29.436 29.526 29.595 29.64 29.66 29.653 29.617 29.551 29.451 29.314 29.138 28.918 28.65 28.327 27.943 27.491 26.962 26.347 25.637 24.823 23.896 22.85 21.681 20.391 18.987 17.483 15.902 14.274 12.637 11.034 9.5086 8.0982 6.8426
18.612 17.861 16.974 15.983 14.933 13.885 12.901 12.042 11.352 10.86 10.582 10.514 10.638 10.926 11.343 11.852 12.417 13.01 13.607 14.192 14.755 15.292 15.805 16.298 16.776 17.245 17.708 18.166 18.617 19.054 19.471 19.858 20.207 20.51 20.764 20.97 21.133 21.262 21.367 21.457 21.543 21.632 21.728 21.837 21.958 22.092 22.237 22.389 22.545 22.701 22.856 23.009 23.16 23.313 23.47 23.634 23.809 23.998 24.204 24.427 24.668 24.927 25.2 25.487 25.782 26.083 26.384 26.682 26.973 27.253 27.518 27.765 27.988 28.184 28.349 28.479 28.572 28.623 28.631 28.592 28.504 28.362 28.16 27.887 27.534 27.088 26.538 25.872 25.078 24.148 23.076 21.862 20.51 19.032 17.448 15.788 14.09 12.399 10.765 9.2352 7.8629
22.67 21.384 19.935 18.383 16.791 15.226 13.757 12.448 11.355 10.523 9.9716 9.6982 9.6787 9.877 10.253 10.769 11.387 12.074 12.797 13.531 14.252 14.949 15.611 16.236 16.822 17.369 17.876 18.346 18.782 19.19 19.576 19.943 20.295 20.634 20.959 21.271 21.572 21.862 22.142 22.413 22.677 22.936 23.192 23.447 23.702 23.958 24.217 24.478 24.742 25.01 25.278 25.545 25.803 26.049 26.28 26.494 26.696 26.887 27.074 27.261 27.455 27.661 27.883 28.123 28.381 28.654 28.938 29.228 29.517 29.799 30.069 30.321 30.552 30.758 30.936 31.085 31.205 31.296 31.355 31.382 31.372 31.322 31.225 31.075 30.866 30.588 30.232 29.789 29.249 28.599 27.827 26.922 25.871 24.668 23.313 21.816 20.197 18.487 16.728 14.97 13.273
22.49 21.396 20.146 18.796 17.416 16.086 14.87 13.817 12.952 12.283 11.807 11.513 11.384 11.402 11.545 11.797 12.145 12.576 13.082 13.652 14.277 14.943 15.635 16.337 17.032 17.703 18.333 18.912 19.431 19.888 20.286 20.628 20.926 21.19 21.431 21.662 21.893 22.13 22.377 22.634 22.897 23.165 23.43 23.69 23.941 24.181 24.408 24.625 24.833 25.038 25.244 25.455 25.678 25.914 26.166 26.434 26.718 27.018 27.332 27.661 28.005 28.362 28.734 29.118 29.513 29.917 30.324 30.731 31.13 31.515 31.878 32.213 32.515 32.78 33.004 33.186 33.321 33.409 33.446 33.429 33.352 33.212 33 32.709 32.329 31.849 31.261 30.554 29.721 28.756 27.657 26.427 25.073 23.611 22.064 20.464 18.852 17.275 15.784 14.422 13.234
22.614 22.265 21.84 21.352 20.818 20.267 19.727 19.227 18.79 18.431 18.161 17.981 17.892 17.887 17.959 18.096 18.29 18.531 18.811 19.12 19.453 19.802 20.161 20.525 20.888 21.246 21.596 21.934 22.258 22.568 22.861 23.139 23.401 23.65 23.884 24.107 24.319 24.521 24.716 24.906 25.091 25.272 25.447 25.617 25.779 25.932 26.076 26.212 26.339 26.46 26.576 26.686 26.791 26.89 26.985 27.075 27.161 27.243 27.321 27.395 27.467 27.535 27.602 27.668 27.735 27.802 27.87 27.939 28.009 28.078 28.147 28.214 28.28 28.343 28.403 28.459 28.508 28.548 28.575 28.584 28.57 28.526 28.444 28.315 28.131 27.88 27.553 27.139 26.63 26.018 25.3 24.478 23.561 22.566 21.514 20.439 19.375 18.36 17.432 16.619 15.946
20.417 19.29 17.927 16.364 14.66 12.903 11.188 9.606 8.2261 7.0918 6.2174 5.5932 5.1931 4.9838 4.9325 5.0107 5.1962 5.4723 5.8253 6.2423 6.7092 7.2107 7.7313 8.2569 8.7762 9.2815 9.7696 10.241 10.699 11.148 11.59 12.029 12.465 12.897 13.322 13.74 14.146 14.54 14.92 15.286 15.64 15.983 16.316 16.64 16.958 17.27 17.578 17.882 18.184 18.483 18.779 19.075 19.37 19.668 19.972 20.285 20.609 20.947 21.3 21.67 22.056 22.457 22.873 23.3 23.734 24.171 24.606 25.032 25.444 25.836 26.201 26.535 26.836 27.102 27.334 27.53 27.693 27.823 27.923 27.991 28.029 28.036 28.009 27.945 27.839 27.685 27.473 27.194 26.837 26.39 25.842 25.18 24.395 23.477 22.424 21.235 19.92 18.494 16.986 15.432 13.877
15.224 14.252 13.171 12.034 10.892 9.7982 8.7933 7.9075 7.1615 6.569 6.1388 5.8765 5.7822 5.849 6.0625 6.4014 6.8399 7.3507 7.9086 8.4925 9.0875 9.6841 10.277 10.864 11.442 12.009 12.562 13.099 13.616 14.11 14.578 15.014 15.416 15.778 16.097 16.373 16.609 16.809 16.981 17.134 17.276 17.415 17.558 17.71 17.874 18.053 18.248 18.457 18.679 18.912 19.153 19.398 19.645 19.89 20.129 20.358 20.576 20.785 20.985 21.177 21.361 21.536 21.702 21.855 21.994 22.115 22.216 22.293 22.346 22.373 22.373 22.346 22.293 22.214 22.112 21.986 21.838 21.668 21.477 21.265 21.03 20.77 20.482 20.163 19.81 19.419 18.987 18.51 17.984 17.407 16.774 16.082 15.33 14.519 13.647 12.719 11.737 10.705 9.63 8.5178 7.3775
15.47 14.699 13.851 12.984 12.151 11.403 10.774 10.287 9.9517 9.7647 9.7157 9.7892 9.9676 10.233 10.569 10.959 11.387 11.842 12.316 12.803 13.3 13.802 14.305 14.802 15.285 15.749 16.187 16.598 16.979 17.329 17.65 17.943 18.209 18.451 18.673 18.879 19.072 19.257 19.436 19.611 19.781 19.948 20.109 20.264 20.413 20.557 20.695 20.83 20.962 21.094 21.226 21.359 21.494 21.63 21.767 21.904 22.04 22.174 22.307 22.438 22.568 22.698 22.828 22.96 23.093 23.227 23.359 23.488 23.61 23.722 23.822 23.904 23.967 24.006 24.018 23.999 23.944 23.85 23.714 23.53 23.297 23.01 22.667 22.267 21.807 21.287 20.707 20.068 19.372 18.624 17.827 16.987 16.11 15.203 14.273 13.327 12.376 11.427 10.492 9.5802 8.7022
20.223 19.226 18.139 17.011 15.898 14.864 13.969 13.26 12.768 12.5 12.448 12.586 12.883 13.3 13.803 14.355 14.929 15.504 16.064 16.602 17.117 17.61 18.087 18.552 19.009 19.458 19.898 20.323 20.728 21.108 21.459 21.778 22.065 22.323 22.554 22.763 22.954 23.129 23.294 23.45 23.6 23.746 23.887 24.025 24.161 24.296 24.433 24.573 24.719 24.873 25.037 25.211 25.396 25.591 25.794 26.003 26.218 26.436 26.657 26.879 27.102 27.324 27.543 27.759 27.969 28.171 28.364 28.544 28.709 28.86 28.993 29.108 29.203 29.274 29.319 29.334 29.315 29.26 29.162 29.018 28.823 28.57 28.254 27.867 27.401 26.847 26.196 25.439 24.567 23.573 22.45 21.194 19.801 18.275 16.626 14.875 13.055 11.212 9.4036 7.6925 6.1571
19.892 18.511 16.982 15.373 13.762 12.23 10.852 9.6829 8.7633 8.1127 7.7328 7.6098 7.7177 8.0225 8.4856 9.0682 9.7332 10.448 11.188 11.932 12.667 13.386 14.084 14.755 15.394 15.997 16.558 17.073 17.541 17.962 18.341 18.682 18.992 19.278 19.548 19.808 20.063 20.316 20.57 20.825 21.079 21.333 21.585 21.834 22.079 22.322 22.564 22.806 23.049 23.294 23.541 23.791 24.044 24.299 24.556 24.817 25.081 25.348 25.618 25.891 26.166 26.441 26.714 26.985 27.249 27.506 27.751 27.982 28.193 28.382 28.544 28.677 28.777 28.84 28.865 28.849 28.79 28.687 28.54 28.35 28.118 27.844 27.526 27.158 26.734 26.246 25.684 25.036 24.293 23.441 22.47 21.373 20.145 18.794 17.335 15.798 14.219 12.646 11.126 9.7054 8.4312
24.14 23.233 22.182 21.033 19.846 18.697 17.66 16.79 16.122 15.665 15.414 15.348 15.442 15.663 15.98 16.363 16.788 17.236 17.69 18.139 18.576 18.997 19.398 19.782 20.149 20.503 20.847 21.185 21.517 21.843 22.16 22.465 22.752 23.019 23.262 23.48 23.672 23.841 23.989 24.119 24.237 24.346 24.451 24.556 24.663 24.774 24.891 25.016 25.153 25.301 25.462 25.636 25.823 26.024 26.237 26.459 26.688 26.918 27.146 27.37 27.585 27.789 27.981 28.158 28.32 28.467 28.598 28.714 28.816 28.903 28.974 29.029 29.066 29.085 29.084 29.062 29.018 28.947 28.849 28.717 28.546 28.329 28.057 27.718 27.304 26.801 26.198 25.484 24.646 23.673 22.558 21.297 19.892 18.354 16.705 14.979 13.22 11.481 9.8159 8.2765 6.9165
21.161 20.377 19.451 18.42 17.329 16.227 15.155 14.148 13.239 12.455 11.822 11.357 11.067 10.946 10.984 11.167 11.483 11.922 12.468 13.107 13.822 14.592 15.399 16.223 17.044 17.844 18.604 19.307 19.942 20.499 20.977 21.377 21.709 21.984 22.215 22.418 22.604 22.784 22.965 23.149 23.338 23.529 23.721 23.91 24.093 24.268 24.435 24.593 24.744 24.89 25.033 25.175 25.316 25.458 25.601 25.744 25.889 26.036 26.184 26.334 26.486 26.64 26.797 26.955 27.112 27.267 27.418 27.564 27.704 27.835 27.958 28.071 28.174 28.266 28.344 28.409 28.458 28.49 28.503 28.494 28.46 28.397 28.299 28.159 27.971 27.727 27.417 27.031 26.559 25.988 25.306 24.501 23.559 22.468 21.219 19.806 18.23 16.498 14.629 12.651 10.607
22.377 21.158 19.707 18.098 16.43 14.818 13.359 12.123 11.15 10.457 10.038 9.8727 9.9224 10.14 10.479 10.903 11.394 11.942 12.547 13.204 13.901 14.62 15.341 16.041 16.703 17.31 17.853 18.328 18.734 19.077 19.365 19.609 19.819 20.009 20.191 20.378 20.574 20.782 21.002 21.232 21.469 21.711 21.955 22.2 22.445 22.69 22.937 23.187 23.445 23.711 23.988 24.275 24.572 24.875 25.179 25.48 25.774 26.057 26.326 26.581 26.826 27.063 27.298 27.531 27.767 28.007 28.254 28.507 28.763 29.018 29.266 29.501 29.718 29.909 30.071 30.196 30.282 30.324 30.323 30.276 30.187 30.056 29.883 29.665 29.396 29.065 28.661 28.173 27.591 26.906 26.114 25.214 24.214 23.13 21.981 20.795 19.597 18.418 17.288 16.233 15.288
19.637 18.772 17.729 16.552 15.304 14.068 12.927 11.948 11.176 10.631 10.315 10.213 10.303 10.558 10.945 11.437 12.003 12.616 13.253 13.89 14.51 15.098 15.643 16.139 16.584 16.979 17.329 17.639 17.914 18.161 18.382 18.581 18.758 18.914 19.054 19.178 19.292 19.4 19.504 19.607 19.712 19.819 19.929 20.043 20.161 20.284 20.411 20.542 20.677 20.813 20.951 21.087 21.221 21.352 21.478 21.599 21.713 21.819 21.916 22.005 22.084 22.153 22.214 22.266 22.312 22.351 22.386 22.417 22.444 22.466 22.485 22.496 22.5 22.494 22.474 22.439 22.384 22.307 22.204 22.071 21.905 21.702 21.46 21.175 20.845 20.467 20.035 19.547 18.997 18.382 17.699 16.946 16.124 15.236 14.292 13.303 12.286 11.263 10.254 9.3009 8.2993
22.116 21.287 20.324 19.277 18.204 17.181 16.275 15.539 14.999 14.661 14.512 14.528 14.682 14.944 15.288 15.687 16.123 16.577 17.037 17.492 17.935 18.36 18.763 19.142 19.495 19.822 20.122 20.398 20.652 20.886 21.104 21.31 21.507 21.699 21.89 22.082 22.276 22.474 22.676 22.883 23.096 23.315 23.541 23.775 24.017 24.265 24.519 24.775 25.032 25.285 25.531 25.766 25.987 26.194 26.386 26.562 26.722 26.868 26.997 27.111 27.208 27.289 27.354 27.404 27.438 27.457 27.463 27.454 27.432 27.398 27.351 27.291 27.219 27.134 27.035 26.921 26.788 26.635 26.457 26.251 26.009 25.726 25.391 24.995 24.526 23.971 23.318 22.558 21.683 20.689 19.578 18.356 17.035 15.635 14.18 12.699 11.225 9.7894 8.4243 7.1604 6.0362
20.107 19.271 18.403 17.537 16.705 15.942 15.276 14.727 14.308 14.023 13.875 13.858 13.964 14.182 14.495 14.884 15.33 15.816 16.326 16.849 17.379 17.91 18.44 18.966 19.484 19.99 20.479 20.946 21.389 21.803 22.188 22.544 22.871 23.17 23.444 23.697 23.933 24.156 24.372 24.586 24.8 25.02 25.249 25.486 25.734 25.991 26.255 26.525 26.799 27.073 27.346 27.617 27.884 28.148 28.408 28.665 28.922 29.179 29.436 29.695 29.955 30.216 30.476 30.732 30.98 31.218 31.439 31.638 31.809 31.945 32.041 32.091 32.09 32.033 31.916 31.737 31.493 31.182 30.8 30.348 29.822 29.222 28.546 27.793 26.963 26.055 25.069 24.003 22.858 21.634 20.336 18.968 17.54 16.069 14.573 13.08 11.62 10.228 8.9392 7.7844 6.799
24.485 23.891 23.307 22.752 22.246 21.807 21.448 21.18 21.009 20.939 20.966 21.087 21.293 21.575 21.921 22.319 22.756 23.22 23.697 24.178 24.651 25.111 25.549 25.963 26.349 26.706 27.034 27.333 27.604 27.849 28.067 28.263 28.436 28.589 28.724 28.844 28.951 29.047 29.135 29.219 29.299 29.38 29.464 29.552 29.647 29.748 29.856 29.97 30.089 30.212 30.337 30.461 30.583 30.701 30.813 30.917 31.014 31.101 31.179 31.248 31.306 31.355 31.394 31.423 31.443 31.453 31.454 31.444 31.424 31.392 31.348 31.289 31.213 31.119 31.002 30.859 30.685 30.476 30.226 29.928 29.577 29.164 28.683 28.125 27.484 26.753 25.925 24.998 23.969 22.841 21.618 20.31 18.933 17.507 16.055 14.605 13.187 11.833 10.573 9.4338 8.445
13.995 13.274 12.537 11.79 11.042 10.309 9.6102 8.9641 8.3903 7.906 7.5251 7.2575 7.1085 7.0792 7.1667 7.3645 7.6632 8.0506 8.5128 9.0345 9.6002 10.195 10.805 11.417 12.023 12.614 13.184 13.727 14.239 14.717 15.158 15.56 15.924 16.25 16.542 16.804 17.041 17.26 17.466 17.665 17.863 18.062 18.265 18.474 18.688 18.907 19.13 19.357 19.586 19.816 20.048 20.281 20.515 20.75 20.985 21.221 21.458 21.694 21.931 22.167 22.403 22.639 22.874 23.11 23.347 23.585 23.824 24.064 24.306 24.548 24.79 25.03 25.267 25.497 25.719 25.929 26.124 26.299 26.451 26.574 26.663 26.711 26.712 26.657 26.538 26.346 26.071 25.704 25.237 24.662 23.974 23.173 22.261 21.248 20.146 18.979 17.77 16.551 15.355 14.211 13.152
