# Supplementary material for: Ankle and midtarsal joint quasi-stiffness during walking with added mass
Source: PeerJ. 2019 Sep 19;7:e7487. doi: 10.7717/peerj.7487 (PMC6754976; doi:10.7717/peerj.7487)
Supplement: Supplemental Information 1 — Ankle and midtarsal range of motion, peak moment and stiffness and time series of normalized moment and angle. [file peerj-07-7487-s001.zip › ankleAngle_W15.txt]

1 2 3 4 5 6 7 8 9 10 11 12 13 14 15 16 17 18 19 20 21 22 23 24 25 26 27 28 29 30 31 32 33 34 35 36 37 38 39 40 41 42 43 44 45 46 47 48 49 50 51 52 53 54 55 56 57 58 59 60 61 62 63 64 65 66 67 68 69 70 71 72 73 74 75 76 77 78 79 80 81 82 83 84 85 86 87 88 89 90 91 92 93 94 95 96 97 98 99 100 101
22.834 21.769 20.615 19.421 18.247 17.16 16.227 15.5 15.015 14.789 14.82 15.089 15.562 16.195 16.944 17.763 18.616 19.471 20.309 21.116 21.887 22.623 23.327 24.001 24.648 25.268 25.858 26.415 26.936 27.418 27.86 28.265 28.637 28.984 29.314 29.637 29.961 30.293 30.638 30.998 31.372 31.756 32.142 32.524 32.895 33.247 33.574 33.874 34.144 34.383 34.594 34.779 34.941 35.087 35.223 35.355 35.488 35.623 35.761 35.9 36.037 36.17 36.297 36.414 36.522 36.619 36.706 36.781 36.845 36.897 36.937 36.963 36.972 36.963 36.931 36.873 36.782 36.653 36.479 36.254 35.971 35.62 35.194 34.685 34.083 33.38 32.571 31.652 30.62 29.479 28.236 26.904 25.504 24.066 22.626 21.229 19.92 18.745 17.743 16.941 16.364
15.275 14.419 13.558 12.746 12.03 11.45 11.03 10.778 10.69 10.754 10.952 11.265 11.669 12.141 12.659 13.202 13.753 14.3 14.831 15.342 15.827 16.285 16.715 17.116 17.491 17.84 18.165 18.469 18.753 19.019 19.269 19.503 19.723 19.929 20.122 20.306 20.481 20.651 20.819 20.986 21.154 21.324 21.496 21.673 21.855 22.043 22.234 22.428 22.62 22.808 22.99 23.162 23.325 23.479 23.624 23.761 23.892 24.017 24.138 24.254 24.366 24.472 24.573 24.667 24.754 24.833 24.904 24.967 25.022 25.069 25.108 25.139 25.162 25.178 25.187 25.187 25.179 25.16 25.129 25.083 25.019 24.933 24.82 24.676 24.492 24.262 23.977 23.628 23.205 22.7 22.105 21.415 20.63 19.754 18.795 17.77 16.697 15.601 14.508 13.443 12.434
18.077 17.14 16.012 14.748 13.414 12.087 10.837 9.7197 8.7723 8.0177 7.4645 7.1092 6.9385 6.9341 7.0761 7.3485 7.7312 8.255 8.8091 9.4112 10.033 10.656 11.262 11.835 12.363 12.837 13.258 13.631 13.962 14.261 14.537 14.797 15.046 15.289 15.529 15.768 16.004 16.238 16.47 16.7 16.928 17.156 17.387 17.622 17.863 18.11 18.361 18.613 18.86 19.099 19.324 19.534 19.727 19.908 20.08 20.249 20.42 20.598 20.784 20.979 21.184 21.394 21.607 21.819 22.026 22.223 22.406 22.573 22.721 22.847 22.949 23.026 23.077 23.102 23.101 23.075 23.025 22.949 22.85 22.725 22.572 22.388 22.17 21.912 21.607 21.249 20.83 20.342 19.778 19.133 18.401 17.58 16.67 15.672 14.595 13.45 12.258 11.043 9.8365 8.6713 7.586
17.407 16.492 15.548 14.624 13.766 13.019 12.416 11.976 11.705 11.602 11.657 11.853 12.165 12.566 13.025 13.517 14.021 14.523 15.014 15.492 15.956 16.409 16.855 17.294 17.728 18.154 18.567 18.962 19.335 19.683 20.004 20.297 20.564 20.806 21.027 21.233 21.426 21.614 21.8 21.989 22.182 22.379 22.579 22.779 22.975 23.163 23.339 23.501 23.646 23.778 23.897 24.009 24.118 24.227 24.342 24.465 24.597 24.739 24.892 25.054 25.224 25.399 25.576 25.75 25.92 26.083 26.235 26.376 26.503 26.615 26.712 26.793 26.858 26.904 26.932 26.939 26.922 26.879 26.806 26.698 26.552 26.362 26.12 25.82 25.453 25.01 24.48 23.853 23.118 22.266 21.288 20.18 18.942 17.578 16.101 14.529 12.887 11.21 9.5377 7.9167 6.4056
18.95 18.024 16.976 15.851 14.703 13.593 12.585 11.734 11.081 10.653 10.456 10.479 10.7 11.086 11.596 12.19 12.829 13.482 14.125 14.74 15.321 15.864 16.371 16.848 17.3 17.734 18.153 18.558 18.948 19.319 19.666 19.982 20.261 20.499 20.695 20.852 20.974 21.069 21.146 21.212 21.276 21.342 21.416 21.5 21.597 21.705 21.823 21.949 22.079 22.211 22.34 22.464 22.585 22.703 22.822 22.946 23.08 23.228 23.392 23.575 23.776 23.995 24.23 24.479 24.739 25.009 25.285 25.564 25.844 26.12 26.391 26.652 26.899 27.13 27.339 27.524 27.679 27.802 27.886 27.927 27.918 27.851 27.718 27.507 27.205 26.8 26.28 25.632 24.846 23.911 22.822 21.576 20.177 18.638 16.98 15.238 13.457 11.693 10.009 8.4655 7.1321
19.798 18.328 16.71 15.022 13.335 11.727 10.265 9.0143 8.0305 7.3506 6.9841 6.9124 7.0971 7.4919 8.0526 8.7395 9.516 10.345 11.19 12.018 12.802 13.526 14.183 14.772 15.295 15.754 16.157 16.514 16.838 17.143 17.441 17.744 18.058 18.384 18.723 19.07 19.419 19.765 20.1 20.42 20.725 21.013 21.288 21.552 21.809 22.064 22.32 22.579 22.843 23.11 23.377 23.638 23.888 24.125 24.348 24.559 24.763 24.967 25.175 25.392 25.62 25.858 26.106 26.362 26.622 26.884 27.145 27.402 27.652 27.89 28.112 28.313 28.489 28.637 28.755 28.844 28.906 28.942 28.953 28.938 28.894 28.815 28.697 28.53 28.306 28.013 27.639 27.168 26.585 25.871 25.006 23.973 22.755 21.347 19.75 17.981 16.069 14.061 12.013 9.9922 8.0756
22.917 21.663 20.221 18.655 17.044 15.479 14.04 12.786 11.752 10.952 10.385 10.038 9.8863 9.9063 10.075 10.375 10.792 11.315 11.933 12.632 13.394 14.197 15.015 15.821 16.592 17.306 17.948 18.512 18.998 19.41 19.759 20.061 20.333 20.591 20.85 21.12 21.41 21.719 22.048 22.39 22.738 23.085 23.425 23.752 24.061 24.35 24.618 24.869 25.108 25.34 25.57 25.804 26.047 26.302 26.569 26.85 27.144 27.45 27.768 28.096 28.433 28.779 29.133 29.494 29.859 30.226 30.593 30.957 31.312 31.655 31.982 32.289 32.571 32.824 33.044 33.23 33.377 33.484 33.547 33.564 33.531 33.443 33.291 33.067 32.76 32.359 31.852 31.228 30.48 29.598 28.579 27.421 26.131 24.721 23.213 21.639 20.038 18.457 16.947 15.552 14.319
20.199 19.455 18.627 17.752 16.869 16.02 15.242 14.561 13.989 13.529 13.18 12.936 12.791 12.736 12.763 12.863 13.026 13.245 13.51 13.817 14.156 14.524 14.914 15.319 15.733 16.15 16.563 16.968 17.361 17.738 18.096 18.435 18.753 19.051 19.331 19.592 19.839 20.072 20.294 20.507 20.712 20.911 21.103 21.288 21.465 21.633 21.792 21.941 22.083 22.218 22.348 22.474 22.597 22.716 22.831 22.941 23.047 23.147 23.244 23.336 23.426 23.512 23.595 23.675 23.754 23.833 23.914 23.997 24.085 24.178 24.278 24.383 24.496 24.614 24.738 24.865 24.994 25.123 25.247 25.361 25.46 25.536 25.58 25.583 25.535 25.426 25.247 24.987 24.638 24.193 23.647 23 22.255 21.424 20.524 19.584 18.636 17.718 16.866 16.112 15.482
20.195 18.995 17.563 15.938 14.174 12.355 10.571 8.9092 7.4366 6.198 5.2115 4.4724 3.9609 3.6498 3.5108 3.5183 3.6509 3.8915 4.2252 4.6372 5.1117 5.6314 6.1789 6.7379 7.2955 7.8431 8.3765 8.8954 9.4021 9.8999 10.392 10.88 11.364 11.843 12.316 12.777 13.225 13.656 14.069 14.462 14.836 15.193 15.534 15.863 16.18 16.49 16.794 17.093 17.39 17.683 17.975 18.266 18.556 18.846 19.139 19.435 19.738 20.049 20.371 20.707 21.06 21.433 21.827 22.243 22.681 23.137 23.607 24.082 24.552 25.007 25.437 25.833 26.19 26.504 26.774 27.001 27.185 27.33 27.436 27.506 27.542 27.544 27.511 27.441 27.329 27.17 26.956 26.678 26.325 25.886 25.35 24.703 23.934 23.033 21.994 20.818 19.512 18.097 16.603 15.069 13.548
13.352 12.323 11.189 10.006 8.8338 7.7267 6.7262 5.8583 5.1399 4.5845 4.2041 4.007 3.9923 4.1473 4.4496 4.87 5.3775 5.9436 6.5458 7.1686 7.803 8.4442 9.0897 9.7366 10.382 11.023 11.655 12.273 12.874 13.449 13.991 14.49 14.94 15.334 15.668 15.944 16.168 16.352 16.508 16.648 16.782 16.918 17.062 17.218 17.387 17.57 17.765 17.967 18.169 18.365 18.548 18.715 18.861 18.987 19.094 19.188 19.276 19.366 19.462 19.569 19.686 19.811 19.943 20.079 20.213 20.341 20.46 20.564 20.649 20.713 20.754 20.768 20.755 20.713 20.644 20.547 20.424 20.274 20.099 19.897 19.665 19.4 19.097 18.748 18.347 17.888 17.367 16.78 16.126 15.405 14.618 13.77 12.864 11.905 10.895 9.8344 8.7256 7.5703 6.373 5.1448 3.9075
14.127 13.354 12.48 11.545 10.598 9.6987 8.9015 8.2503 7.773 7.4827 7.379 7.4512 7.6808 8.0428 8.509 9.0502 9.6406 10.26 10.894 11.535 12.173 12.801 13.41 13.992 14.539 15.045 15.51 15.933 16.316 16.662 16.974 17.255 17.51 17.742 17.956 18.156 18.345 18.525 18.697 18.86 19.015 19.16 19.293 19.415 19.526 19.63 19.73 19.83 19.935 20.048 20.17 20.303 20.446 20.595 20.749 20.903 21.055 21.203 21.348 21.488 21.626 21.761 21.896 22.029 22.162 22.295 22.426 22.556 22.683 22.806 22.924 23.035 23.14 23.237 23.325 23.405 23.475 23.534 23.579 23.61 23.622 23.612 23.573 23.5 23.384 23.215 22.982 22.673 22.276 21.779 21.171 20.442 19.584 18.591 17.463 16.205 14.833 13.373 11.863 10.35 8.8939
18.405 17.446 16.416 15.367 14.355 13.441 12.679 12.106 11.739 11.577 11.6 11.783 12.093 12.5 12.971 13.481 14.009 14.54 15.064 15.577 16.079 16.573 17.065 17.558 18.052 18.546 19.034 19.507 19.956 20.374 20.753 21.09 21.384 21.637 21.852 22.036 22.193 22.331 22.455 22.572 22.687 22.804 22.925 23.052 23.187 23.327 23.473 23.622 23.774 23.926 24.078 24.227 24.373 24.515 24.653 24.787 24.919 25.05 25.181 25.312 25.445 25.579 25.715 25.851 25.987 26.122 26.255 26.384 26.506 26.621 26.726 26.819 26.898 26.96 27.002 27.023 27.017 26.982 26.912 26.801 26.642 26.426 26.145 25.79 25.352 24.823 24.195 23.457 22.601 21.616 20.494 19.23 17.821 16.273 14.6 12.827 10.991 9.1425 7.3458 5.6703 4.2033
18.303 17.031 15.618 14.134 12.654 11.259 10.02 8.9861 8.1925 7.6551 7.3749 7.3398 7.526 7.9017 8.4301 9.0724 9.7915 10.554 11.334 12.111 12.872 13.609 14.318 14.994 15.637 16.242 16.808 17.331 17.809 18.243 18.634 18.986 19.302 19.59 19.855 20.103 20.341 20.572 20.801 21.03 21.259 21.486 21.711 21.931 22.146 22.357 22.564 22.77 22.979 23.193 23.414 23.642 23.877 24.119 24.367 24.621 24.88 25.143 25.408 25.673 25.935 26.193 26.449 26.7 26.948 27.189 27.423 27.646 27.857 28.05 28.222 28.369 28.487 28.572 28.618 28.623 28.581 28.49 28.348 28.156 27.914 27.624 27.285 26.891 26.434 25.904 25.291 24.582 23.765 22.828 21.763 20.564 19.232 17.774 16.206 14.559 12.873 11.201 9.604 8.1433 6.888
23.839 22.774 21.578 20.301 19.007 17.778 16.693 15.808 15.157 14.747 14.567 14.593 14.789 15.117 15.54 16.02 16.527 17.039 17.537 18.012 18.459 18.878 19.271 19.643 19.998 20.341 20.675 20.999 21.312 21.612 21.893 22.153 22.388 22.595 22.775 22.93 23.062 23.177 23.281 23.38 23.478 23.58 23.689 23.804 23.928 24.059 24.199 24.347 24.503 24.666 24.835 25.01 25.19 25.373 25.558 25.742 25.924 26.103 26.278 26.447 26.611 26.766 26.913 27.052 27.182 27.304 27.417 27.522 27.618 27.704 27.78 27.844 27.896 27.934 27.956 27.96 27.943 27.902 27.832 27.728 27.582 27.386 27.132 26.809 26.404 25.903 25.294 24.561 23.691 22.672 21.495 20.155 18.66 17.024 15.278 13.463 11.636 9.8526 8.1839 6.665 5.5408
19.471 18.421 17.27 16.077 14.901 13.799 12.816 11.984 11.324 10.854 10.58 10.5 10.602 10.867 11.273 11.8 12.431 13.15 13.942 14.789 15.671 16.567 17.456 18.319 19.137 19.895 20.578 21.177 21.689 22.116 22.469 22.761 23.009 23.231 23.441 23.651 23.864 24.083 24.304 24.521 24.729 24.922 25.096 25.25 25.386 25.507 25.62 25.729 25.837 25.948 26.062 26.181 26.305 26.435 26.572 26.718 26.873 27.036 27.205 27.377 27.549 27.717 27.877 28.026 28.163 28.286 28.395 28.491 28.575 28.65 28.716 28.774 28.825 28.868 28.902 28.926 28.937 28.932 28.909 28.864 28.79 28.682 28.534 28.335 28.077 27.748 27.335 26.825 26.203 25.454 24.561 23.508 22.282 20.87 19.268 17.48 15.522 13.428 11.245 9.0327 6.8689
22.138 20.865 19.349 17.674 15.948 14.294 12.817 11.586 10.639 9.9871 9.621 9.5125 9.6197 9.8959 10.3 10.805 11.394 12.058 12.784 13.555 14.343 15.12 15.861 16.543 17.155 17.692 18.156 18.559 18.911 19.229 19.526 19.812 20.096 20.38 20.664 20.947 21.225 21.496 21.757 22.008 22.252 22.49 22.725 22.961 23.2 23.446 23.698 23.959 24.227 24.504 24.79 25.084 25.384 25.688 25.988 26.276 26.548 26.799 27.031 27.248 27.457 27.665 27.878 28.099 28.331 28.574 28.828 29.089 29.353 29.615 29.872 30.119 30.354 30.571 30.765 30.932 31.064 31.152 31.19 31.168 31.076 30.907 30.651 30.3 29.852 29.309 28.671 27.937 27.105 26.17 25.131 23.993 22.77 21.482 20.156 18.821 17.505 16.234 15.035 13.933 12.966
19.857 19.066 18.111 17.025 15.852 14.649 13.479 12.404 11.477 10.737 10.206 9.8886 9.7775 9.8538 10.093 10.466 10.944 11.498 12.1 12.726 13.355 13.97 14.558 15.109 15.616 16.076 16.49 16.861 17.191 17.488 17.755 17.999 18.223 18.431 18.625 18.807 18.979 19.14 19.293 19.437 19.572 19.701 19.824 19.944 20.062 20.18 20.297 20.415 20.532 20.649 20.766 20.883 20.999 21.115 21.229 21.342 21.452 21.56 21.665 21.766 21.862 21.954 22.041 22.122 22.198 22.269 22.336 22.399 22.458 22.515 22.568 22.617 22.66 22.697 22.724 22.74 22.74 22.723 22.683 22.618 22.525 22.399 22.237 22.036 21.792 21.503 21.163 20.771 20.32 19.806 19.224 18.572 17.848 17.054 16.194 15.275 14.311 13.318 12.316 11.33 10.389
21.205 20.251 19.163 18 16.832 15.742 14.799 14.054 13.527 13.217 13.107 13.172 13.381 13.704 14.111 14.577 15.077 15.594 16.114 16.626 17.124 17.601 18.054 18.481 18.881 19.256 19.607 19.935 20.244 20.535 20.81 21.073 21.326 21.571 21.812 22.051 22.288 22.524 22.758 22.99 23.221 23.452 23.682 23.913 24.147 24.382 24.62 24.858 25.098 25.338 25.579 25.82 26.064 26.309 26.555 26.798 27.035 27.259 27.464 27.646 27.8 27.924 28.022 28.097 28.151 28.187 28.206 28.21 28.199 28.175 28.138 28.089 28.03 27.961 27.881 27.79 27.685 27.564 27.423 27.256 27.057 26.818 26.529 26.178 25.754 25.242 24.63 23.903 23.05 22.061 20.933 19.668 18.275 16.773 15.19 13.56 11.924 10.325 8.8021 7.3939 6.1472
21.467 20.609 19.7 18.774 17.869 17.022 16.266 15.626 15.121 14.759 14.541 14.462 14.509 14.668 14.919 15.244 15.626 16.05 16.504 16.982 17.477 17.988 18.51 19.04 19.573 20.103 20.621 21.121 21.594 22.035 22.439 22.803 23.129 23.419 23.677 23.908 24.119 24.316 24.505 24.691 24.876 25.064 25.254 25.449 25.648 25.85 26.057 26.269 26.485 26.707 26.937 27.175 27.422 27.68 27.949 28.228 28.516 28.812 29.113 29.415 29.716 30.01 30.293 30.562 30.813 31.043 31.249 31.429 31.58 31.7 31.788 31.841 31.858 31.835 31.769 31.657 31.496 31.279 31.004 30.666 30.258 29.775 29.211 28.559 27.811 26.962 26.005 24.936 23.752 22.455 21.051 19.551 17.973 16.34 14.681 13.03 11.424 9.9024 8.5012 7.25 6.181
25.252 24.719 24.149 23.567 22.999 22.472 22.01 21.632 21.351 21.173 21.1 21.128 21.251 21.46 21.742 22.088 22.484 22.919 23.382 23.861 24.348 24.834 25.313 25.777 26.224 26.649 27.051 27.427 27.778 28.103 28.403 28.679 28.933 29.165 29.378 29.574 29.754 29.921 30.075 30.22 30.356 30.484 30.605 30.721 30.831 30.936 31.036 31.132 31.224 31.312 31.396 31.477 31.553 31.626 31.695 31.761 31.822 31.878 31.929 31.973 32.01 32.039 32.06 32.072 32.075 32.07 32.056 32.033 32.001 31.961 31.911 31.849 31.776 31.687 31.58 31.451 31.294 31.105 30.877 30.603 30.277 29.89 29.436 28.907 28.297 27.6 26.811 25.929 24.953 23.887 22.738 21.518 20.243 18.932 17.61 16.301 15.034 13.833 12.725 11.73 10.868
12.74 12.026 11.308 10.587 9.8693 9.1723 8.5168 7.926 7.4221 7.0238 6.7443 6.5903 6.5621 6.6539 6.8559 7.1547 7.5355 7.983 8.4823 9.0197 9.5829 10.161 10.746 11.33 11.907 12.472 13.022 13.552 14.06 14.542 14.996 15.421 15.817 16.184 16.526 16.845 17.144 17.428 17.699 17.961 18.216 18.464 18.706 18.943 19.175 19.4 19.619 19.833 20.042 20.247 20.45 20.65 20.851 21.053 21.257 21.464 21.674 21.888 22.106 22.327 22.553 22.782 23.014 23.251 23.491 23.735 23.982 24.232 24.484 24.736 24.987 25.235 25.478 25.711 25.933 26.139 26.324 26.483 26.612 26.703 26.75 26.745 26.68 26.548 26.339 26.043 25.653 25.161 24.558 23.838 23 22.044 20.979 19.817 18.581 17.299 16.008 14.746 13.551 12.458 11.501
