# Supplementary material for: Ankle and midtarsal joint quasi-stiffness during walking with added mass
Source: PeerJ. 2019 Sep 19;7:e7487. doi: 10.7717/peerj.7487 (PMC6754976; doi:10.7717/peerj.7487)
Supplement: Supplemental Information 1 — Ankle and midtarsal range of motion, peak moment and stiffness and time series of normalized moment and angle. [file peerj-07-7487-s001.zip › ankleAngle_W30.txt]

1 2 3 4 5 6 7 8 9 10 11 12 13 14 15 16 17 18 19 20 21 22 23 24 25 26 27 28 29 30 31 32 33 34 35 36 37 38 39 40 41 42 43 44 45 46 47 48 49 50 51 52 53 54 55 56 57 58 59 60 61 62 63 64 65 66 67 68 69 70 71 72 73 74 75 76 77 78 79 80 81 82 83 84 85 86 87 88 89 90 91 92 93 94 95 96 97 98 99 100 101
22.117 20.931 19.718 18.525 17.412 16.438 15.668 15.137 14.872 14.856 15.095 15.554 16.184 16.936 17.763 18.625 19.489 20.331 21.138 21.904 22.631 23.321 23.98 24.61 25.21 25.779 26.313 26.809 27.265 27.679 28.055 28.397 28.714 29.012 29.302 29.594 29.892 30.202 30.524 30.859 31.205 31.559 31.918 32.277 32.631 32.974 33.301 33.609 33.893 34.152 34.384 34.591 34.776 34.944 35.102 35.257 35.412 35.569 35.73 35.892 36.051 36.207 36.355 36.495 36.627 36.749 36.865 36.974 37.078 37.176 37.266 37.345 37.41 37.457 37.48 37.474 37.433 37.35 37.219 37.032 36.782 36.463 36.067 35.586 35.016 34.35 33.587 32.724 31.76 30.696 29.536 28.29 26.975 25.619 24.258 22.936 21.704 20.609 19.697 18.998 18.541
14.701 13.699 12.655 11.63 10.684 9.8753 9.2456 8.8209 8.6082 8.5995 8.775 9.1072 9.5639 10.111 10.715 11.348 11.983 12.604 13.196 13.754 14.275 14.76 15.212 15.634 16.03 16.401 16.752 17.083 17.396 17.694 17.978 18.251 18.515 18.772 19.023 19.268 19.509 19.745 19.978 20.208 20.438 20.669 20.902 21.138 21.379 21.624 21.873 22.125 22.375 22.621 22.859 23.087 23.304 23.508 23.7 23.879 24.046 24.202 24.346 24.479 24.603 24.719 24.828 24.93 25.027 25.119 25.207 25.292 25.373 25.451 25.525 25.594 25.659 25.717 25.767 25.807 25.835 25.849 25.844 25.818 25.767 25.684 25.565 25.403 25.192 24.922 24.588 24.181 23.695 23.124 22.464 21.714 20.876 19.957 18.965 17.914 16.82 15.704 14.586 13.486 12.428
18.397 17.416 16.21 14.835 13.361 11.875 10.456 9.1657 8.0539 7.1529 6.4794 6.0336 5.8012 5.7585 5.8791 6.137 6.5078 6.9674 7.4917 8.0588 8.6492 9.2465 9.8363 10.405 10.942 11.437 11.888 12.295 12.664 13 13.312 13.605 13.886 14.157 14.421 14.678 14.925 15.163 15.391 15.61 15.822 16.03 16.239 16.454 16.677 16.912 17.16 17.418 17.683 17.95 18.213 18.468 18.714 18.949 19.177 19.4 19.621 19.845 20.073 20.306 20.544 20.784 21.025 21.263 21.495 21.718 21.928 22.121 22.296 22.451 22.584 22.694 22.779 22.84 22.877 22.888 22.875 22.837 22.775 22.686 22.57 22.421 22.236 22.009 21.731 21.394 20.99 20.51 19.947 19.292 18.542 17.691 16.737 15.681 14.528 13.288 11.979 10.626 9.2604 7.9179 6.6393
17.32 16.303 15.244 14.202 13.238 12.406 11.749 11.289 11.037 10.987 11.124 11.424 11.854 12.377 12.958 13.566 14.177 14.777 15.359 15.919 16.46 16.986 17.5 18.004 18.494 18.968 19.419 19.842 20.234 20.594 20.919 21.211 21.473 21.707 21.92 22.117 22.305 22.488 22.672 22.857 23.044 23.229 23.408 23.578 23.733 23.872 23.992 24.092 24.177 24.248 24.311 24.372 24.435 24.506 24.586 24.679 24.787 24.908 25.041 25.183 25.33 25.478 25.623 25.761 25.889 26.004 26.105 26.19 26.257 26.308 26.34 26.354 26.351 26.33 26.291 26.234 26.157 26.059 25.936 25.783 25.597 25.369 25.092 24.755 24.346 23.855 23.271 22.581 21.777 20.85 19.794 18.607 17.291 15.851 14.3 12.658 10.951 9.2174 7.5041 5.8646 4.3685
19.785 18.865 17.803 16.643 15.437 14.25 13.147 12.189 11.421 10.874 10.56 10.472 10.589 10.879 11.304 11.825 12.404 13.011 13.622 14.221 14.798 15.35 15.878 16.385 16.876 17.356 17.829 18.293 18.748 19.187 19.601 19.984 20.328 20.627 20.88 21.088 21.255 21.39 21.5 21.594 21.681 21.766 21.855 21.951 22.055 22.167 22.285 22.405 22.526 22.644 22.757 22.866 22.97 23.069 23.168 23.268 23.375 23.493 23.625 23.775 23.944 24.134 24.346 24.576 24.825 25.089 25.366 25.652 25.944 26.238 26.53 26.815 27.091 27.352 27.596 27.817 28.012 28.175 28.301 28.382 28.412 28.381 28.28 28.097 27.821 27.438 26.935 26.299 25.519 24.585 23.491 22.237 20.831 19.291 17.647 15.939 14.219 12.547 10.99 9.6032 8.4471
24.08 22.762 21.257 19.632 17.959 16.317 14.783 13.43 12.324 11.518 11.035 10.871 10.992 11.351 11.897 12.585 13.374 14.228 15.11 15.987 16.83 17.62 18.346 19.006 19.6 20.131 20.602 21.018 21.384 21.711 22.01 22.293 22.57 22.848 23.13 23.415 23.702 23.986 24.265 24.534 24.792 25.038 25.272 25.498 25.718 25.935 26.151 26.371 26.595 26.823 27.057 27.292 27.526 27.753 27.97 28.175 28.371 28.562 28.752 28.947 29.148 29.359 29.582 29.815 30.057 30.307 30.561 30.814 31.064 31.305 31.534 31.746 31.938 32.108 32.255 32.378 32.476 32.548 32.593 32.61 32.595 32.545 32.455 32.319 32.129 31.876 31.55 31.137 30.625 29.996 29.233 28.317 27.233 25.969 24.524 22.906 21.14 19.265 17.335 15.41 13.562
22.431 21.043 19.464 17.768 16.046 14.396 12.9 11.615 10.573 9.782 9.2334 8.907 8.7762 8.8142 8.9992 9.3159 9.7536 10.303 10.954 11.692 12.496 13.34 14.194 15.027 15.811 16.525 17.156 17.698 18.158 18.548 18.886 19.192 19.487 19.786 20.099 20.431 20.777 21.133 21.488 21.834 22.165 22.476 22.767 23.041 23.302 23.555 23.803 24.051 24.301 24.555 24.814 25.078 25.347 25.622 25.905 26.197 26.5 26.812 27.136 27.471 27.815 28.167 28.524 28.882 29.239 29.589 29.929 30.256 30.566 30.858 31.128 31.376 31.6 31.799 31.974 32.122 32.241 32.329 32.381 32.391 32.352 32.254 32.089 31.844 31.508 31.069 30.515 29.837 29.023 28.066 26.96 25.704 24.303 22.774 21.14 19.439 17.719 16.036 14.447 13.007 11.771
22.845 22.478 22.036 21.54 21.009 20.467 19.937 19.442 19 18.627 18.333 18.124 18.001 17.961 17.998 18.107 18.278 18.505 18.779 19.092 19.439 19.812 20.205 20.61 21.022 21.434 21.84 22.235 22.618 22.986 23.338 23.674 23.995 24.299 24.59 24.866 25.129 25.378 25.615 25.837 26.046 26.24 26.42 26.585 26.737 26.875 27.002 27.118 27.226 27.327 27.421 27.511 27.597 27.681 27.762 27.841 27.919 27.995 28.07 28.143 28.214 28.284 28.351 28.418 28.484 28.55 28.617 28.684 28.75 28.815 28.879 28.94 28.999 29.056 29.11 29.16 29.204 29.239 29.262 29.268 29.25 29.201 29.112 28.972 28.77 28.494 28.133 27.676 27.115 26.445 25.663 24.774 23.79 22.733 21.63 20.519 19.443 18.447 17.573 16.853 16.314
19.735 18.53 17.071 15.394 13.556 11.641 9.7426 7.9468 6.3229 4.9164 3.748 2.8184 2.1159 1.6244 1.3276 1.211 1.2614 1.4651 1.805 2.2589 2.7995 3.3969 4.0221 4.6509 5.2664 5.8599 6.4292 6.9773 7.5098 8.0327 8.5507 9.0659 9.5778 10.083 10.577 11.054 11.509 11.939 12.343 12.723 13.081 13.421 13.746 14.061 14.369 14.674 14.977 15.282 15.591 15.905 16.228 16.562 16.91 17.273 17.653 18.05 18.464 18.891 19.327 19.769 20.212 20.651 21.081 21.499 21.902 22.287 22.651 22.992 23.305 23.588 23.838 24.054 24.235 24.382 24.496 24.58 24.637 24.667 24.674 24.658 24.62 24.558 24.472 24.358 24.213 24.029 23.798 23.512 23.161 22.733 22.217 21.602 20.877 20.033 19.061 17.961 16.736 15.4 13.976 12.498 11.01
17.061 16.173 15.172 14.093 12.973 11.853 10.767 9.7436 8.8062 7.9787 7.2842 6.7428 6.3667 6.1582 6.1105 6.2096 6.4384 6.7778 7.2088 7.7134 8.2746 8.8767 9.5057 10.149 10.798 11.443 12.081 12.708 13.319 13.911 14.476 15.007 15.494 15.931 16.312 16.638 16.911 17.139 17.33 17.497 17.648 17.793 17.939 18.089 18.248 18.417 18.598 18.788 18.984 19.183 19.378 19.567 19.745 19.91 20.061 20.201 20.332 20.458 20.581 20.703 20.824 20.945 21.064 21.181 21.295 21.404 21.506 21.598 21.678 21.742 21.789 21.817 21.825 21.813 21.78 21.728 21.657 21.57 21.465 21.343 21.201 21.036 20.843 20.618 20.354 20.046 19.687 19.273 18.798 18.261 17.657 16.984 16.243 15.436 14.566 13.637 12.657 11.632 10.568 9.4751 8.3635
15.435 14.789 14.046 13.241 12.416 11.622 10.907 10.311 9.8607 9.5718 9.446 9.4733 9.6352 9.9073 10.263 10.677 11.131 11.613 12.119 12.644 13.188 13.745 14.309 14.87 15.417 15.942 16.437 16.898 17.322 17.708 18.058 18.372 18.653 18.902 19.124 19.322 19.5 19.662 19.81 19.946 20.071 20.186 20.292 20.392 20.486 20.579 20.673 20.773 20.882 21.001 21.131 21.271 21.418 21.57 21.722 21.871 22.015 22.152 22.282 22.404 22.519 22.627 22.729 22.824 22.914 23 23.081 23.157 23.23 23.299 23.362 23.42 23.47 23.512 23.545 23.565 23.573 23.564 23.537 23.487 23.411 23.302 23.156 22.966 22.724 22.423 22.056 21.615 21.094 20.487 19.789 18.996 18.107 17.124 16.056 14.915 13.723 12.507 11.305 10.154 9.1045
19.46 18.47 17.383 16.256 15.152 14.135 13.265 12.583 12.112 11.856 11.8 11.922 12.19 12.572 13.036 13.553 14.096 14.646 15.192 15.725 16.247 16.759 17.265 17.77 18.272 18.769 19.253 19.717 20.153 20.553 20.912 21.23 21.506 21.744 21.948 22.124 22.277 22.413 22.538 22.655 22.768 22.879 22.99 23.101 23.215 23.33 23.449 23.572 23.699 23.834 23.976 24.125 24.282 24.444 24.611 24.782 24.955 25.13 25.307 25.483 25.659 25.832 26.004 26.171 26.335 26.495 26.65 26.8 26.946 27.085 27.216 27.338 27.446 27.539 27.612 27.661 27.683 27.671 27.623 27.532 27.392 27.197 26.941 26.614 26.209 25.715 25.121 24.416 23.59 22.631 21.532 20.287 18.898 17.371 15.726 13.993 12.214 10.447 8.7577 7.2173 5.9094
17.81 16.592 15.277 13.936 12.639 11.453 10.429 9.6016 8.9911 8.6056 8.4433 8.4931 8.7357 9.1443 9.6872 10.331 11.044 11.798 12.567 13.335 14.086 14.812 15.503 16.154 16.759 17.313 17.814 18.262 18.656 19.001 19.301 19.562 19.791 19.994 20.178 20.35 20.515 20.677 20.839 21.001 21.164 21.328 21.492 21.654 21.816 21.976 22.137 22.299 22.464 22.632 22.806 22.986 23.174 23.369 23.574 23.787 24.007 24.235 24.469 24.708 24.95 25.194 25.44 25.686 25.93 26.17 26.404 26.629 26.841 27.04 27.222 27.386 27.528 27.646 27.739 27.802 27.833 27.827 27.782 27.692 27.554 27.366 27.126 26.83 26.475 26.053 25.552 24.96 24.262 23.445 22.496 21.407 20.175 18.81 17.328 15.76 14.152 12.556 11.038 9.6546 8.4683
22.581 21.645 20.564 19.388 18.181 17.021 15.98 15.114 14.454 14.008 13.764 13.7 13.786 13.991 14.285 14.643 15.045 15.475 15.922 16.377 16.832 17.281 17.72 18.147 18.559 18.955 19.336 19.699 20.044 20.369 20.674 20.958 21.221 21.466 21.694 21.908 22.112 22.307 22.495 22.681 22.864 23.046 23.226 23.405 23.584 23.762 23.942 24.123 24.306 24.49 24.676 24.862 25.049 25.235 25.42 25.603 25.781 25.954 26.12 26.278 26.425 26.56 26.682 26.791 26.888 26.972 27.045 27.108 27.162 27.207 27.243 27.271 27.289 27.296 27.291 27.272 27.238 27.186 27.114 27.017 26.89 26.724 26.511 26.236 25.888 25.452 24.916 24.267 23.496 22.592 21.547 20.357 19.023 17.557 15.979 14.324 12.638 10.976 9.3974 7.9557 6.7089
20.923 20.003 18.951 17.814 16.644 15.494 14.408 13.426 12.581 11.9 11.407 11.111 11.012 11.096 11.344 11.733 12.242 12.852 13.545 14.302 15.102 15.925 16.749 17.556 18.327 19.046 19.7 20.279 20.778 21.198 21.545 21.83 22.068 22.276 22.469 22.662 22.861 23.07 23.29 23.516 23.744 23.968 24.183 24.387 24.579 24.76 24.934 25.102 25.266 25.427 25.585 25.739 25.891 26.041 26.191 26.344 26.5 26.662 26.83 27.004 27.184 27.367 27.554 27.742 27.929 28.113 28.293 28.467 28.635 28.795 28.945 29.086 29.215 29.331 29.435 29.524 29.596 29.65 29.683 29.691 29.671 29.617 29.521 29.375 29.169 28.893 28.534 28.077 27.508 26.811 25.968 24.963 23.781 22.408 20.841 19.084 17.152 15.077 12.911 10.716 8.5773
20.829 19.465 17.851 16.081 14.27 12.542 10.999 9.7121 8.7233 8.0487 7.6797 7.5828 7.7058 7.9917 8.3927 8.8792 9.4395 10.071 10.768 11.52 12.308 13.105 13.888 14.631 15.314 15.922 16.448 16.893 17.267 17.584 17.859 18.108 18.347 18.586 18.835 19.097 19.374 19.662 19.956 20.249 20.535 20.81 21.071 21.318 21.556 21.787 22.019 22.256 22.503 22.764 23.041 23.334 23.642 23.962 24.291 24.623 24.955 25.283 25.607 25.927 26.245 26.565 26.886 27.21 27.534 27.855 28.169 28.471 28.757 29.021 29.26 29.47 29.648 29.792 29.901 29.974 30.012 30.017 29.992 29.937 29.855 29.74 29.587 29.385 29.124 28.793 28.379 27.868 27.248 26.509 25.642 24.645 23.523 22.29 20.969 19.589 18.185 16.796 15.465 14.232 13.146
19.968 18.953 17.754 16.426 15.038 13.684 12.448 11.401 10.587 10.023 9.7078 9.6216 9.7376 10.023 10.444 10.969 11.568 12.215 12.885 13.56 14.219 14.847 15.433 15.968 16.448 16.873 17.248 17.578 17.873 18.141 18.387 18.618 18.834 19.038 19.228 19.406 19.57 19.722 19.863 19.995 20.119 20.237 20.35 20.459 20.564 20.668 20.771 20.875 20.98 21.088 21.198 21.311 21.425 21.541 21.658 21.777 21.898 22.022 22.148 22.276 22.403 22.527 22.645 22.755 22.858 22.954 23.044 23.129 23.212 23.293 23.372 23.448 23.52 23.585 23.641 23.682 23.706 23.707 23.681 23.622 23.526 23.388 23.202 22.963 22.668 22.312 21.891 21.403 20.847 20.22 19.519 18.743 17.895 16.978 16.002 14.982 13.937 12.888 11.861 10.88 9.977
22.043 21.151 20.124 19.018 17.9 16.846 15.924 15.184 14.651 14.327 14.196 14.234 14.413 14.702 15.073 15.501 15.964 16.447 16.934 17.416 17.886 18.337 18.766 19.17 19.548 19.9 20.226 20.529 20.81 21.073 21.32 21.554 21.778 21.995 22.205 22.411 22.614 22.815 23.015 23.217 23.423 23.633 23.849 24.072 24.3 24.535 24.774 25.016 25.26 25.503 25.743 25.979 26.21 26.435 26.655 26.865 27.062 27.244 27.407 27.55 27.672 27.775 27.859 27.925 27.974 28.007 28.025 28.029 28.019 27.996 27.96 27.913 27.853 27.783 27.7 27.605 27.496 27.371 27.225 27.055 26.854 26.614 26.326 25.979 25.56 25.057 24.455 23.741 22.903 21.934 20.83 19.595 18.24 16.784 15.253 13.685 12.119 10.599 9.168 7.8618 6.7252
20.756 20.373 19.871 19.269 18.595 17.884 17.174 16.5 15.893 15.373 14.953 14.638 14.429 14.322 14.31 14.386 14.544 14.778 15.082 15.45 15.876 16.351 16.868 17.415 17.98 18.552 19.119 19.669 20.195 20.688 21.145 21.563 21.943 22.287 22.599 22.886 23.153 23.407 23.654 23.9 24.147 24.399 24.655 24.917 25.182 25.449 25.714 25.976 26.233 26.483 26.726 26.962 27.191 27.416 27.638 27.858 28.077 28.298 28.521 28.745 28.971 29.196 29.419 29.638 29.849 30.051 30.24 30.412 30.563 30.689 30.786 30.85 30.875 30.857 30.79 30.669 30.489 30.244 29.93 29.541 29.073 28.52 27.879 27.148 26.325 25.41 24.404 23.312 22.141 20.903 19.612 18.289 16.955 15.636 14.361 13.155 12.046 11.055 10.204 9.504 8.9694
23.675 23.08 22.5 21.956 21.466 21.049 20.72 20.488 20.361 20.338 20.417 20.591 20.85 21.185 21.581 22.026 22.505 23.005 23.513 24.019 24.513 24.989 25.441 25.865 26.26 26.623 26.956 27.259 27.533 27.78 28.002 28.203 28.384 28.549 28.7 28.841 28.972 29.098 29.218 29.334 29.447 29.557 29.664 29.77 29.873 29.974 30.074 30.173 30.27 30.366 30.461 30.554 30.645 30.732 30.817 30.896 30.971 31.039 31.101 31.156 31.204 31.244 31.276 31.301 31.318 31.329 31.332 31.328 31.317 31.299 31.272 31.236 31.189 31.129 31.053 30.958 30.84 30.693 30.512 30.291 30.02 29.694 29.302 28.836 28.287 27.644 26.901 26.05 25.086 24.008 22.82 21.529 20.152 18.71 17.231 15.749 14.299 12.917 11.641 10.499 9.5234
14.294 13.526 12.702 11.846 10.984 10.143 9.353 8.6407 8.0297 7.5386 7.1798 6.9599 6.8787 6.9303 7.1039 7.3853 7.7584 8.2067 8.7145 9.2676 9.8537 10.462 11.085 11.713 12.339 12.958 13.56 14.141 14.694 15.213 15.695 16.139 16.546 16.917 17.256 17.567 17.856 18.127 18.383 18.627 18.862 19.088 19.307 19.521 19.729 19.932 20.132 20.329 20.524 20.718 20.912 21.106 21.3 21.496 21.691 21.887 22.082 22.276 22.47 22.662 22.854 23.046 23.238 23.43 23.623 23.816 24.01 24.204 24.398 24.592 24.783 24.971 25.155 25.332 25.501 25.658 25.8 25.924 26.023 26.093 26.125 26.113 26.047 25.917 25.713 25.422 25.034 24.537 23.922 23.18 22.308 21.306 20.183 18.954 17.642 16.282 14.911 13.575 12.318 11.179 10.197
