# Supplementary material for: Ankle and midtarsal joint quasi-stiffness during walking with added mass
Source: PeerJ. 2019 Sep 19;7:e7487. doi: 10.7717/peerj.7487 (PMC6754976; doi:10.7717/peerj.7487)
Supplement: Supplemental Information 1 — Ankle and midtarsal range of motion, peak moment and stiffness and time series of normalized moment and angle. [file peerj-07-7487-s001.zip › ankleData.txt]

ank_rom_W00 ank_rom_W15 ank_rom_W30 ank_mom_W00 ank_mom_W15 ank_mom_W30 ank_df_stiff_W00 ank_df_stiff_W15 ank_df_stiff_W30 ank_pf_stiff_W00 ank_pf_stiff_W15 ank_pf_stiff_W30
22.847 22.183 22.624 1.55 1.7 1.82 0.067 0.07 0.076 0.092 0.09 0.104
14.574 14.497 17.249 1.451 1.589 1.756 0.108 0.12 0.114 0.114 0.135 0.139
15.522 16.168 17.13 1.486 1.655 1.715 0.093 0.098 0.102 0.108 0.12 0.118
22.817 20.533 21.986 1.389 1.477 1.564 0.094 0.097 0.096 0.071 0.085 0.085
20.768 20.795 19.965 1.675 1.763 1.805 0.106 0.123 0.123 0.087 0.09 0.093
21.703 22.041 21.739 1.551 1.599 1.779 0.072 0.074 0.081 0.097 0.089 0.106
22.062 23.678 23.615 1.61 1.791 1.851 0.077 0.079 0.086 0.089 0.103 0.099
12.638 12.847 12.954 1.02 1.093 1.127 0.092 0.088 0.094 0.085 0.11 0.091
23.103 24.033 23.463 1.351 1.533 1.616 0.066 0.072 0.077 0.096 0.109 0.12
16.591 16.86 15.715 1.448 1.575 1.673 0.078 0.077 0.092 0.095 0.103 0.14
15.316 16.243 14.468 1.561 1.671 1.783 0.093 0.095 0.106 0.1 0.116 0.129
23.177 22.819 21.773 1.732 1.856 1.982 0.092 0.104 0.116 0.086 0.095 0.104
21.255 21.735 19.39 1.411 1.564 1.622 0.06 0.065 0.076 0.078 0.081 0.094
22.169 22.419 20.587 1.379 1.487 1.637 0.099 0.109 0.107 0.071 0.075 0.09
17.896 22.068 21.114 1.366 1.507 1.604 0.083 0.083 0.094 0.087 0.079 0.086
20.452 21.678 22.434 1.442 1.561 1.65 0.084 0.089 0.086 0.104 0.091 0.105
14.201 12.963 14.085 1.492 1.668 1.811 0.126 0.133 0.137 0.116 0.148 0.139
21.426 22.063 21.304 1.645 1.808 1.989 0.113 0.106 0.124 0.088 0.095 0.108
25.292 25.677 21.906 1.592 1.713 1.871 0.077 0.091 0.095 0.07 0.074 0.09
23.009 21.207 21.809 1.438 1.572 1.657 0.109 0.106 0.12 0.07 0.08 0.085
19.633 20.188 19.246 1.439 1.592 1.7 0.081 0.082 0.091 0.109 0.112 0.115
