# Supplementary material for: Ankle and midtarsal joint quasi-stiffness during walking with added mass
Source: PeerJ. 2019 Sep 19;7:e7487. doi: 10.7717/peerj.7487 (PMC6754976; doi:10.7717/peerj.7487)
Supplement: Supplemental Information 1 — Ankle and midtarsal range of motion, peak moment and stiffness and time series of normalized moment and angle. [file peerj-07-7487-s001.zip › ankleMoment_W00.txt]

1 2 3 4 5 6 7 8 9 10 11 12 13 14 15 16 17 18 19 20 21 22 23 24 25 26 27 28 29 30 31 32 33 34 35 36 37 38 39 40 41 42 43 44 45 46 47 48 49 50 51 52 53 54 55 56 57 58 59 60 61 62 63 64 65 66 67 68 69 70 71 72 73 74 75 76 77 78 79 80 81 82 83 84 85 86 87 88 89 90 91 92 93 94 95 96 97 98 99 100 101
-0.00067158 -0.0092676 -0.025819 -0.045206 -0.069008 -0.09599 -0.11118 -0.10275 -0.083582 -0.073857 -0.071851 -0.063901 -0.048013 -0.030914 -0.014318 0.0043513 0.025412 0.046899 0.067789 0.088202 0.10849 0.12912 0.15019 0.17139 0.19224 0.21277 0.23316 0.25354 0.27376 0.29372 0.31361 0.3338 0.35444 0.37522 0.39573 0.41591 0.43582 0.45544 0.47477 0.49388 0.51315 0.53281 0.55292 0.57356 0.59467 0.61608 0.63775 0.65966 0.6821 0.70521 0.72895 0.75337 0.77868 0.8052 0.83319 0.86267 0.89373 0.92688 0.96219 0.99922 1.0377 1.0774 1.1179 1.1586 1.1991 1.2387 1.2773 1.3148 1.3507 1.3847 1.4165 1.446 1.4727 1.4961 1.5158 1.5314 1.5425 1.5488 1.5499 1.5454 1.5349 1.5181 1.4947 1.4638 1.4242 1.3741 1.3122 1.2386 1.1538 1.0579 0.95078 0.832 0.70244 0.5653 0.42634 0.2933 0.17558 0.084464 0.027384 -0.00098082 -0.0075254
-0.021267 -0.050793 -0.084792 -0.1089 -0.1272 -0.1396 -0.13623 -0.11912 -0.10019 -0.085874 -0.072942 -0.056337 -0.035484 -0.012562 0.010885 0.034587 0.058681 0.083597 0.10965 0.13719 0.16636 0.19665 0.22712 0.25685 0.2856 0.31353 0.34055 0.36681 0.39253 0.41784 0.44298 0.4679 0.49266 0.5174 0.54213 0.56688 0.59176 0.61684 0.64201 0.66709 0.69189 0.71648 0.74103 0.76548 0.78968 0.8136 0.83738 0.86113 0.88495 0.90927 0.93429 0.96032 0.98701 1.0142 1.0419 1.0697 1.0973 1.1245 1.1512 1.1775 1.2034 1.229 1.2545 1.2797 1.3042 1.3276 1.3494 1.3696 1.3882 1.405 1.4197 1.4319 1.4413 1.4478 1.451 1.451 1.4473 1.4401 1.4293 1.4149 1.3962 1.3732 1.3468 1.318 1.2853 1.241 1.1805 1.1069 1.0237 0.93278 0.83438 0.72836 0.61593 0.50074 0.38886 0.28704 0.2013 0.13429 0.083783 0.045936 0.019678
0.017419 0.0093084 -0.0218 -0.069765 -0.11864 -0.14728 -0.14642 -0.13253 -0.12687 -0.13186 -0.13523 -0.12775 -0.11053 -0.088795 -0.065046 -0.039716 -0.013426 0.013264 0.040444 0.068641 0.098155 0.1286 0.15891 0.18854 0.21799 0.24783 0.27787 0.30747 0.33638 0.36453 0.39184 0.41815 0.44307 0.46646 0.48863 0.50988 0.5302 0.54953 0.56783 0.58505 0.60142 0.61753 0.63389 0.65058 0.66738 0.68415 0.70125 0.71884 0.73681 0.75515 0.77409 0.79414 0.8155 0.83832 0.86291 0.8894 0.91762 0.94723 0.978 1.0098 1.0426 1.0762 1.1104 1.1452 1.1803 1.2152 1.2493 1.2825 1.3147 1.3456 1.3746 1.4011 1.4246 1.4447 1.4609 1.4732 1.4816 1.486 1.4864 1.4822 1.4735 1.4598 1.441 1.4166 1.3859 1.3484 1.3026 1.2466 1.1789 1.0993 1.0085 0.90723 0.79563 0.67425 0.54529 0.41456 0.29367 0.19623 0.12801 0.083624 0.054926
0.0017614 -0.0031677 -0.025686 -0.059746 -0.093901 -0.11948 -0.12898 -0.12433 -0.11514 -0.1071 -0.097523 -0.081425 -0.059436 -0.035182 -0.010566 0.014617 0.040551 0.067422 0.095227 0.12374 0.15268 0.18185 0.21108 0.2402 0.26886 0.29668 0.32357 0.34955 0.37441 0.39799 0.42055 0.44279 0.46527 0.48822 0.51129 0.53395 0.55593 0.577 0.59689 0.61596 0.63473 0.65332 0.67191 0.69103 0.71075 0.73064 0.75051 0.77062 0.79121 0.81241 0.83421 0.8564 0.87884 0.90132 0.92364 0.94575 0.96774 0.98945 1.011 1.0327 1.055 1.0778 1.1008 1.124 1.1474 1.1713 1.1957 1.2203 1.2451 1.2697 1.2935 1.316 1.3365 1.3545 1.3695 1.3807 1.3875 1.3891 1.3852 1.3755 1.3602 1.3388 1.3104 1.2741 1.2294 1.1753 1.1092 1.0291 0.93551 0.83006 0.7149 0.59248 0.46674 0.34426 0.23453 0.14704 0.086257 0.047553 0.023448 0.0094167 0.0025135
-0.0042636 -0.01512 -0.033292 -0.054134 -0.082318 -0.11885 -0.14968 -0.15872 -0.14819 -0.13793 -0.13736 -0.13764 -0.13048 -0.11772 -0.10447 -0.091723 -0.078133 -0.063184 -0.047296 -0.031041 -0.014633 0.0019142 0.018777 0.036205 0.054529 0.073861 0.093862 0.11425 0.13496 0.15586 0.1766 0.19728 0.21809 0.23912 0.26046 0.28192 0.30352 0.32542 0.34741 0.36935 0.39147 0.41402 0.43714 0.46069 0.48434 0.50822 0.53244 0.55728 0.58298 0.60967 0.63752 0.6667 0.69736 0.72954 0.76346 0.79918 0.8366 0.87586 0.91736 0.96114 1.0071 1.0551 1.105 1.1569 1.2098 1.2629 1.3151 1.3655 1.4136 1.4593 1.5022 1.5417 1.5772 1.6078 1.6329 1.6524 1.666 1.6735 1.6746 1.669 1.6561 1.6353 1.605 1.5641 1.5124 1.4502 1.3775 1.294 1.1992 1.0931 0.97626 0.84988 0.71566 0.57661 0.43813 0.30881 0.19974 0.11748 0.06278 0.03077 0.013607
-0.0028939 -0.020424 -0.047705 -0.070954 -0.095558 -0.12298 -0.13628 -0.12654 -0.11059 -0.10699 -0.10561 -0.097221 -0.086331 -0.076639 -0.068076 -0.059149 -0.049768 -0.040621 -0.031643 -0.022297 -0.012499 -0.0025473 0.0073863 0.017241 0.02708 0.037023 0.047186 0.057487 0.067797 0.078125 0.088365 0.098459 0.10871 0.1195 0.13109 0.14361 0.15693 0.17052 0.18406 0.19749 0.21071 0.22374 0.23695 0.25098 0.26617 0.28242 0.29948 0.31734 0.33642 0.35685 0.3787 0.40213 0.42748 0.45512 0.48492 0.5167 0.55073 0.58728 0.62656 0.66857 0.71322 0.7605 0.81015 0.862 0.91602 0.97169 1.0281 1.0845 1.1404 1.1952 1.248 1.2979 1.3445 1.3873 1.426 1.4601 1.4892 1.5132 1.5316 1.5444 1.5511 1.5512 1.544 1.5274 1.4995 1.459 1.4061 1.3414 1.2647 1.1753 1.0724 0.95545 0.82413 0.67976 0.52696 0.3746 0.23771 0.13395 0.066566 0.025743 0.0054628
-0.009338 -0.036108 -0.072773 -0.10736 -0.14917 -0.19225 -0.21644 -0.2147 -0.20204 -0.19569 -0.19845 -0.19945 -0.19084 -0.17708 -0.16403 -0.15194 -0.13937 -0.12582 -0.11122 -0.096016 -0.080876 -0.065918 -0.050812 -0.035276 -0.019182 -0.0026498 0.014169 0.030992 0.047596 0.064193 0.081088 0.098501 0.11641 0.13472 0.15336 0.17238 0.19159 0.21045 0.22849 0.24578 0.26268 0.27952 0.29625 0.3128 0.32927 0.3458 0.36235 0.37912 0.39617 0.41335 0.43076 0.44879 0.46796 0.48891 0.51225 0.53848 0.56804 0.60119 0.63794 0.67823 0.72221 0.77019 0.82224 0.878 0.9366 0.99718 1.0589 1.1206 1.181 1.2389 1.2942 1.3469 1.3968 1.4434 1.486 1.5235 1.5553 1.5805 1.5985 1.6087 1.6101 1.6019 1.5828 1.5503 1.5024 1.4386 1.3596 1.266 1.158 1.036 0.90178 0.75932 0.61439 0.47326 0.3428 0.2307 0.14421 0.085471 0.047465 0.021425 0.0053362
-0.0034356 -0.010489 -0.021244 -0.034584 -0.051431 -0.070751 -0.086399 -0.093283 -0.093919 -0.093941 -0.094235 -0.092018 -0.085951 -0.07678 -0.065808 -0.054024 -0.041906 -0.029222 -0.015387 9.9231e-05 0.017324 0.035939 0.055397 0.075392 0.095831 0.11647 0.13728 0.15835 0.17953 0.20071 0.22162 0.24189 0.26128 0.27965 0.29695 0.31318 0.3284 0.34269 0.35608 0.36857 0.38045 0.39209 0.40381 0.41579 0.4282 0.44111 0.45432 0.46756 0.48056 0.49315 0.50525 0.51704 0.52888 0.54128 0.55449 0.56855 0.58354 0.59946 0.61632 0.63428 0.65351 0.67401 0.69578 0.71861 0.74222 0.76647 0.79111 0.81581 0.84024 0.86431 0.88775 0.91032 0.93186 0.95212 0.97071 0.98709 1.0006 1.0108 1.0174 1.0201 1.0186 1.0122 0.99984 0.98092 0.95505 0.92189 0.88111 0.83272 0.77684 0.71374 0.64394 0.56796 0.48605 0.39852 0.30749 0.21964 0.14475 0.088681 0.049936 0.024726 0.010952
0.0084336 0.014737 0.0046409 -0.021271 -0.056151 -0.097616 -0.13811 -0.16295 -0.16168 -0.13853 -0.11004 -0.091447 -0.084564 -0.080824 -0.073447 -0.062517 -0.050893 -0.039514 -0.02779 -0.015499 -0.002993 0.0095246 0.022028 0.034726 0.047861 0.06127 0.074759 0.088495 0.10291 0.1181 0.13399 0.15067 0.1683 0.1869 0.20651 0.22705 0.24858 0.27099 0.29403 0.31776 0.34219 0.36711 0.39241 0.41826 0.44481 0.47198 0.49947 0.52725 0.5555 0.58434 0.61389 0.64393 0.6743 0.705 0.73599 0.76718 0.79861 0.83036 0.86233 0.8943 0.92606 0.95729 0.98771 1.0173 1.0463 1.0747 1.1024 1.1296 1.1563 1.1822 1.2072 1.2313 1.2541 1.2754 1.295 1.3122 1.3267 1.3381 1.3462 1.3505 1.3508 1.3467 1.3379 1.3242 1.3052 1.2799 1.2465 1.2036 1.1511 1.089 1.0176 0.93691 0.8477 0.75089 0.64761 0.53937 0.42746 0.31434 0.2072 0.11763 0.056746
-0.014939 -0.047032 -0.087205 -0.12437 -0.1562 -0.17391 -0.17426 -0.1689 -0.16982 -0.17749 -0.18307 -0.18162 -0.17546 -0.16744 -0.15795 -0.14698 -0.13513 -0.12288 -0.11086 -0.099272 -0.087965 -0.076319 -0.063301 -0.048203 -0.031354 -0.013232 0.0057599 0.025251 0.044783 0.064295 0.083708 0.10303 0.12277 0.14342 0.16531 0.1884 0.21241 0.23662 0.26053 0.28389 0.30686 0.32975 0.35288 0.37641 0.40028 0.42467 0.44976 0.47542 0.50153 0.52815 0.55567 0.58428 0.61399 0.64513 0.6777 0.71162 0.74675 0.78299 0.82016 0.85844 0.89786 0.93824 0.97936 1.0206 1.0612 1.1006 1.1381 1.1738 1.2077 1.2401 1.2711 1.3011 1.3298 1.3569 1.3818 1.4038 1.4222 1.4359 1.4445 1.4477 1.4452 1.4365 1.4212 1.399 1.3693 1.3309 1.2827 1.2247 1.1574 1.0814 0.99753 0.90591 0.80648 0.70014 0.59096 0.4852 0.38892 0.30639 0.24035 0.19024 0.15238
-0.0076015 -0.032417 -0.057053 -0.073547 -0.089295 -0.10911 -0.12489 -0.12301 -0.10485 -0.088428 -0.081295 -0.074934 -0.062969 -0.047059 -0.029077 -0.0080605 0.015444 0.040192 0.066293 0.094407 0.12437 0.15586 0.1887 0.22231 0.25599 0.28929 0.32185 0.35315 0.38269 0.41039 0.43623 0.46042 0.48312 0.50449 0.52448 0.54296 0.56002 0.5759 0.59089 0.60504 0.61846 0.63141 0.64394 0.65618 0.66844 0.68077 0.69318 0.70559 0.71817 0.73131 0.745 0.75926 0.77425 0.79024 0.80753 0.82625 0.8466 0.86893 0.89333 0.91996 0.94898 0.9804 1.0142 1.0501 1.0877 1.1264 1.1661 1.2064 1.2468 1.287 1.3265 1.3647 1.4009 1.4343 1.4644 1.4911 1.5142 1.5335 1.5482 1.5576 1.5611 1.5579 1.5478 1.5304 1.5056 1.4728 1.4304 1.3766 1.3106 1.2324 1.1431 1.0436 0.93383 0.81462 0.68747 0.55564 0.42494 0.30432 0.20432 0.13136 0.083222
-0.008429 -0.023812 -0.043363 -0.057624 -0.069623 -0.081677 -0.087564 -0.083758 -0.0758 -0.067781 -0.057215 -0.042826 -0.026722 -0.0089023 0.012526 0.037408 0.063132 0.087711 0.11076 0.13229 0.15244 0.17196 0.1927 0.21592 0.2415 0.26892 0.29719 0.32496 0.35137 0.37614 0.39948 0.42204 0.44428 0.46621 0.48765 0.50839 0.52802 0.54624 0.56326 0.57949 0.59513 0.61038 0.62558 0.64114 0.65705 0.67329 0.68996 0.70723 0.72527 0.74409 0.76371 0.78433 0.80618 0.82949 0.85466 0.88184 0.91078 0.94107 0.97259 1.0056 1.0402 1.0764 1.114 1.1527 1.1922 1.2325 1.2738 1.3163 1.3598 1.4039 1.4482 1.4919 1.5345 1.5751 1.6128 1.6466 1.6758 1.6997 1.7174 1.7285 1.7323 1.7278 1.7129 1.6853 1.6437 1.5886 1.5206 1.4393 1.3437 1.2321 1.1038 0.9587 0.79832 0.62734 0.4547 0.29535 0.17031 0.093604 0.051752 0.025238 0.0094939
-0.0029836 -0.019785 -0.049488 -0.081468 -0.1143 -0.14334 -0.15683 -0.15165 -0.14179 -0.1399 -0.14066 -0.13435 -0.12214 -0.10941 -0.097487 -0.083781 -0.070116 -0.056599 -0.043534 -0.03141 -0.020168 -0.0094564 0.0011262 0.01198 0.023432 0.035497 0.048028 0.060797 0.073762 0.086982 0.10063 0.11482 0.12947 0.14439 0.15942 0.17443 0.18924 0.20402 0.21898 0.23419 0.24979 0.26572 0.28213 0.29937 0.31742 0.33606 0.3554 0.37544 0.39605 0.41726 0.43937 0.46261 0.48702 0.51255 0.53919 0.56694 0.59583 0.62606 0.6579 0.69152 0.72705 0.76468 0.80423 0.8454 0.88795 0.93163 0.97609 1.0209 1.0655 1.1095 1.1523 1.1933 1.232 1.2679 1.3007 1.33 1.3557 1.3773 1.3942 1.4057 1.411 1.4084 1.3962 1.3727 1.3366 1.2878 1.2266 1.1538 1.0691 0.97082 0.85813 0.73456 0.60833 0.48566 0.36825 0.26045 0.17047 0.10411 0.060269 0.033166 0.017256
0.0077677 0.007946 -0.014427 -0.056006 -0.10266 -0.13897 -0.14425 -0.11484 -0.077823 -0.060799 -0.059961 -0.055314 -0.040206 -0.022382 -0.0069615 0.0079256 0.024207 0.041445 0.059022 0.077014 0.096102 0.11681 0.13892 0.16184 0.18534 0.20939 0.23369 0.25775 0.28137 0.30458 0.32772 0.35118 0.37485 0.39865 0.42235 0.44581 0.46906 0.49226 0.51555 0.53868 0.5614 0.58366 0.60538 0.62654 0.64724 0.66757 0.68767 0.70787 0.72843 0.74954 0.77132 0.79365 0.81647 0.83976 0.86337 0.88744 0.91223 0.93771 0.96347 0.98903 1.0142 1.039 1.0632 1.0868 1.1102 1.1334 1.1567 1.1802 1.2039 1.2275 1.2507 1.2732 1.2947 1.3149 1.3333 1.3495 1.3628 1.3728 1.3786 1.3795 1.3747 1.3639 1.3462 1.32 1.2835 1.235 1.1739 1.1004 1.0153 0.9188 0.8108 0.69202 0.56452 0.43285 0.30578 0.19772 0.12097 0.074267 0.046486 0.02804 0.014784
0.0091173 0.0040867 -0.023796 -0.063169 -0.10736 -0.14862 -0.17107 -0.1722 -0.1667 -0.16776 -0.17365 -0.1746 -0.16678 -0.15358 -0.13865 -0.12325 -0.10846 -0.095175 -0.083146 -0.071994 -0.061115 -0.049927 -0.038058 -0.025649 -0.012991 0.00013624 0.013898 0.028587 0.044468 0.061473 0.079427 0.098261 0.11851 0.14042 0.16369 0.18803 0.21278 0.23761 0.2626 0.28775 0.31328 0.33908 0.36526 0.39185 0.41856 0.44541 0.47276 0.5005 0.52849 0.55701 0.58599 0.61521 0.64476 0.67486 0.70578 0.73754 0.76988 0.80233 0.83506 0.86801 0.90094 0.93398 0.96709 1.0004 1.0341 1.0679 1.1014 1.1342 1.1662 1.1973 1.2269 1.2546 1.2802 1.3033 1.3233 1.3398 1.3525 1.361 1.3654 1.3656 1.3613 1.3525 1.3385 1.3187 1.2914 1.2549 1.2083 1.1515 1.0848 1.0078 0.91977 0.82064 0.71077 0.59176 0.46819 0.34705 0.23631 0.14402 0.077594 0.037567 0.017497
0.0023128 -0.01672 -0.057393 -0.10641 -0.16501 -0.21831 -0.23829 -0.22873 -0.21789 -0.22011 -0.22595 -0.22036 -0.20196 -0.17902 -0.15665 -0.13715 -0.12101 -0.10652 -0.092152 -0.07779 -0.063603 -0.049252 -0.034653 -0.019962 -0.0051177 0.0097732 0.024798 0.040578 0.058089 0.077528 0.098397 0.12017 0.14203 0.16347 0.18438 0.20503 0.22609 0.2479 0.27019 0.29282 0.31601 0.34014 0.36488 0.39002 0.41578 0.44228 0.46982 0.49842 0.52818 0.55942 0.59195 0.62528 0.65919 0.69365 0.72898 0.76537 0.80263 0.84044 0.87858 0.9171 0.95625 0.99612 1.0363 1.0766 1.1172 1.1579 1.1984 1.2375 1.2742 1.3083 1.3395 1.3672 1.3907 1.4101 1.4252 1.4358 1.4415 1.4422 1.4378 1.4282 1.4136 1.3941 1.3696 1.3398 1.3033 1.2574 1.2003 1.132 1.0529 0.96339 0.86317 0.75383 0.63808 0.51857 0.39894 0.28694 0.19194 0.11871 0.067128 0.033584 0.013787
0.012011 0.017352 0.0067129 -0.024793 -0.071559 -0.12049 -0.14566 -0.13091 -0.099434 -0.084116 -0.084178 -0.080835 -0.06663 -0.047635 -0.029422 -0.011688 0.0068688 0.026035 0.04569 0.066525 0.088886 0.11233 0.13616 0.16031 0.18497 0.21052 0.23725 0.2652 0.29427 0.32403 0.35397 0.38366 0.4128 0.44136 0.4697 0.49815 0.52676 0.55557 0.58467 0.61412 0.64387 0.6739 0.70415 0.73443 0.7646 0.79485 0.82527 0.856 0.88712 0.91854 0.94999 0.98132 1.0125 1.0432 1.0726 1.1008 1.1281 1.1544 1.1796 1.2037 1.2265 1.2486 1.2703 1.2915 1.3119 1.3317 1.3507 1.3693 1.3877 1.4058 1.4234 1.44 1.4553 1.4687 1.4795 1.4872 1.4914 1.4916 1.4875 1.4785 1.4638 1.4434 1.4168 1.3837 1.3426 1.2917 1.2295 1.1559 1.0721 0.97993 0.88 0.77164 0.65408 0.53053 0.41096 0.30747 0.22542 0.16219 0.11317 0.074858 0.045724
0.0081183 0.0042461 -0.015285 -0.045931 -0.079422 -0.10607 -0.1116 -0.093304 -0.068718 -0.051162 -0.036988 -0.019152 0.0034916 0.029751 0.058294 0.087571 0.11697 0.14741 0.17994 0.21464 0.25061 0.28678 0.3226 0.35785 0.39232 0.4259 0.4589 0.49185 0.5251 0.55862 0.59206 0.62518 0.65792 0.6904 0.72256 0.75405 0.78464 0.81436 0.84318 0.871 0.89782 0.92393 0.94971 0.97517 1.0003 1.0252 1.0496 1.0734 1.0963 1.1186 1.1403 1.1612 1.1814 1.2009 1.2199 1.2385 1.2568 1.2751 1.2939 1.3137 1.3344 1.3561 1.3791 1.4033 1.4286 1.4545 1.4804 1.5059 1.5304 1.5537 1.5751 1.5941 1.6104 1.624 1.6347 1.642 1.6452 1.6439 1.6376 1.6258 1.6079 1.5827 1.5488 1.5048 1.4489 1.38 1.2974 1.2013 1.0919 0.96931 0.83284 0.6835 0.52871 0.38538 0.27001 0.18434 0.12193 0.078029 0.048321 0.02819 0.014603
-0.02001 -0.039072 -0.065086 -0.088627 -0.11275 -0.13663 -0.14761 -0.13767 -0.11709 -0.10097 -0.090918 -0.079492 -0.063235 -0.044697 -0.02633 -0.0077069 0.012242 0.033354 0.055122 0.077386 0.10029 0.12365 0.14722 0.17087 0.19436 0.21766 0.24092 0.26441 0.28795 0.31109 0.33365 0.35548 0.37653 0.39691 0.41658 0.43553 0.45392 0.47173 0.48903 0.50613 0.52342 0.54105 0.55904 0.57743 0.59601 0.61478 0.63417 0.65445 0.67587 0.69849 0.72245 0.74776 0.77448 0.80293 0.83302 0.86466 0.89806 0.93318 0.96953 1.0068 1.045 1.0841 1.1246 1.1666 1.2096 1.2529 1.2961 1.3385 1.3794 1.4184 1.4548 1.4881 1.5179 1.5437 1.5647 1.5801 1.5892 1.5918 1.5877 1.5762 1.5567 1.5291 1.4924 1.4459 1.3886 1.3191 1.2376 1.1448 1.0417 0.92813 0.80393 0.67033 0.53257 0.40059 0.28535 0.19325 0.12465 0.076852 0.046049 0.027032 0.014671
0.0037878 -0.007862 -0.030794 -0.056871 -0.080872 -0.096418 -0.095564 -0.080869 -0.061677 -0.040973 -0.017241 0.0095383 0.038414 0.068583 0.099076 0.12893 0.15802 0.18687 0.21581 0.24469 0.27331 0.3014 0.32879 0.35549 0.38167 0.40757 0.4333 0.45898 0.4846 0.51011 0.53522 0.5595 0.58286 0.60501 0.6258 0.64559 0.66479 0.68352 0.70187 0.71981 0.7373 0.75453 0.77177 0.7891 0.80652 0.82404 0.84161 0.8592 0.87672 0.89403 0.91145 0.92941 0.9482 0.96809 0.98907 1.0109 1.0335 1.057 1.0814 1.1065 1.1321 1.1582 1.1846 1.2113 1.2383 1.2651 1.2913 1.317 1.3417 1.3649 1.386 1.4043 1.4193 1.4304 1.437 1.4383 1.4342 1.4242 1.4083 1.3861 1.3575 1.3221 1.2796 1.2296 1.1711 1.1033 1.0258 0.93896 0.84317 0.73914 0.62764 0.50997 0.38981 0.27662 0.18505 0.12254 0.082296 0.055463 0.0372 0.024398 0.015585
0.0086471 0.0057759 -0.010802 -0.037273 -0.070188 -0.10668 -0.1359 -0.14679 -0.14142 -0.13396 -0.1318 -0.1279 -0.11642 -0.10002 -0.082865 -0.066525 -0.050974 -0.036176 -0.022301 -0.0092754 0.0029849 0.014596 0.025765 0.036876 0.048507 0.061287 0.075443 0.090759 0.10677 0.123 0.13935 0.15587 0.17231 0.18842 0.2042 0.2199 0.23557 0.25133 0.26709 0.28279 0.29855 0.3144 0.33033 0.34636 0.36257 0.37919 0.39665 0.41492 0.43398 0.45401 0.4751 0.49752 0.52142 0.54682 0.57376 0.60216 0.63196 0.6632 0.69596 0.73075 0.76806 0.80799 0.85037 0.89495 0.94144 0.98919 1.0375 1.0855 1.1327 1.1783 1.2212 1.2609 1.298 1.3353 1.3636 1.3881 1.4086 1.4245 1.435 1.4394 1.4372 1.428 1.4114 1.3869 1.3532 1.3087 1.2519 1.1819 1.0992 1.0044 0.89844 0.78302 0.66068 0.53603 0.41529 0.30461 0.20884 0.1313 0.073527 0.034091 0.010506
