# Supplementary material for: Ankle and midtarsal joint quasi-stiffness during walking with added mass
Source: PeerJ. 2019 Sep 19;7:e7487. doi: 10.7717/peerj.7487 (PMC6754976; doi:10.7717/peerj.7487)
Supplement: Supplemental Information 1 — Ankle and midtarsal range of motion, peak moment and stiffness and time series of normalized moment and angle. [file peerj-07-7487-s001.zip › ankleMoment_W15.txt]

1 2 3 4 5 6 7 8 9 10 11 12 13 14 15 16 17 18 19 20 21 22 23 24 25 26 27 28 29 30 31 32 33 34 35 36 37 38 39 40 41 42 43 44 45 46 47 48 49 50 51 52 53 54 55 56 57 58 59 60 61 62 63 64 65 66 67 68 69 70 71 72 73 74 75 76 77 78 79 80 81 82 83 84 85 86 87 88 89 90 91 92 93 94 95 96 97 98 99 100 101
-0.0049629 -0.0097608 -0.025291 -0.049383 -0.080388 -0.11229 -0.12419 -0.1052 -0.078521 -0.067336 -0.063922 -0.052888 -0.035819 -0.0194 -0.00263 0.01713 0.039263 0.061858 0.083875 0.10489 0.12471 0.14375 0.16266 0.18166 0.20096 0.22094 0.24194 0.26388 0.28641 0.3093 0.33262 0.35657 0.38101 0.40566 0.43071 0.456 0.48108 0.50573 0.53029 0.55548 0.58181 0.60937 0.63814 0.668 0.69884 0.73031 0.76219 0.79445 0.82692 0.85965 0.89283 0.92667 0.96133 0.99688 1.0333 1.0708 1.1092 1.1486 1.1887 1.2292 1.2698 1.3101 1.3499 1.3889 1.427 1.4639 1.4995 1.5331 1.5646 1.5936 1.6196 1.6426 1.6622 1.6781 1.6899 1.6973 1.7 1.6975 1.6894 1.6751 1.6543 1.6263 1.5904 1.5457 1.4907 1.4238 1.3443 1.2526 1.1501 1.0377 0.91498 0.78153 0.6385 0.48998 0.34334 0.21014 0.10623 0.041765 0.0085465 -0.0064049 -0.007854
-0.010196 -0.03305 -0.064498 -0.093027 -0.11577 -0.12683 -0.11934 -0.09893 -0.07903 -0.06432 -0.049925 -0.031561 -0.0096423 0.01389 0.037769 0.061593 0.085372 0.10957 0.13508 0.16271 0.19254 0.22385 0.25585 0.28803 0.32006 0.35202 0.38418 0.41659 0.44922 0.48213 0.51524 0.54816 0.58066 0.61291 0.64504 0.67694 0.70851 0.73976 0.77052 0.80059 0.83 0.8589 0.88741 0.9156 0.94361 0.97166 0.99982 1.0279 1.0556 1.0828 1.1097 1.1369 1.1645 1.1923 1.22 1.2476 1.2749 1.3018 1.3278 1.353 1.3776 1.4015 1.4245 1.4467 1.4678 1.4877 1.5063 1.5235 1.539 1.5528 1.5647 1.5744 1.5818 1.5869 1.5894 1.5889 1.5851 1.578 1.5672 1.5527 1.5339 1.5105 1.4816 1.4463 1.4033 1.3511 1.2878 1.2131 1.1279 1.033 0.92832 0.81413 0.69183 0.56491 0.44032 0.32689 0.23195 0.15772 0.10136 0.058795 0.028566
-0.0029606 -0.0072961 -0.038216 -0.090641 -0.14584 -0.17992 -0.17918 -0.16345 -0.15915 -0.16783 -0.17473 -0.17046 -0.15666 -0.13832 -0.11739 -0.094183 -0.069841 -0.045456 -0.021178 0.0034227 0.02852 0.05375 0.079429 0.10684 0.13672 0.16823 0.20049 0.23262 0.26445 0.29582 0.3263 0.3553 0.38227 0.40752 0.43153 0.45452 0.47637 0.49716 0.51684 0.53511 0.55206 0.56822 0.58407 0.60027 0.61756 0.63566 0.65406 0.67287 0.69244 0.71307 0.73486 0.75789 0.78289 0.81046 0.84071 0.873 0.90679 0.94193 0.9781 1.0151 1.0534 1.0935 1.1355 1.1793 1.2241 1.2695 1.3152 1.3604 1.4042 1.4458 1.4846 1.5206 1.5532 1.5819 1.6066 1.6266 1.6416 1.651 1.6545 1.6518 1.6422 1.6255 1.6016 1.5693 1.5266 1.4725 1.4069 1.3299 1.242 1.1438 1.0348 0.91395 0.78137 0.63941 0.4929 0.35233 0.23367 0.14727 0.089393 0.050799 0.025309
-0.0021863 -0.013914 -0.038847 -0.070055 -0.10238 -0.12772 -0.13464 -0.12511 -0.11441 -0.10646 -0.093559 -0.07318 -0.049364 -0.025244 -0.00078865 0.02515 0.053146 0.08256 0.11241 0.142 0.1713 0.20015 0.22889 0.25767 0.28656 0.3154 0.34381 0.37139 0.39811 0.424 0.44908 0.47365 0.49787 0.52177 0.54524 0.5683 0.59088 0.61301 0.63455 0.65545 0.6759 0.69631 0.71677 0.73709 0.7575 0.77799 0.79851 0.81904 0.83968 0.86058 0.88163 0.90265 0.92372 0.9449 0.96616 0.98766 1.0093 1.031 1.0529 1.0752 1.098 1.1213 1.1451 1.1696 1.1948 1.2208 1.2478 1.2755 1.3034 1.3312 1.3581 1.3837 1.4072 1.428 1.4457 1.4598 1.47 1.4758 1.4772 1.4736 1.4643 1.4483 1.4248 1.3927 1.35 1.2947 1.2256 1.1426 1.0463 0.93728 0.81698 0.68709 0.5509 0.41466 0.28824 0.18232 0.10396 0.05418 0.026124 0.011119 0.0045669
-0.0012858 -0.014538 -0.036022 -0.05728 -0.082532 -0.11564 -0.14457 -0.1528 -0.14006 -0.12708 -0.1245 -0.12384 -0.11666 -0.10444 -0.092042 -0.080111 -0.067065 -0.052187 -0.035887 -0.018495 -0.00030553 0.018455 0.038065 0.059278 0.082651 0.10773 0.13385 0.16033 0.18666 0.21292 0.23937 0.26612 0.29336 0.3213 0.34991 0.37892 0.40796 0.43659 0.4647 0.49221 0.51923 0.54607 0.57273 0.59936 0.62613 0.65311 0.68039 0.70798 0.7361 0.76519 0.79536 0.82668 0.85928 0.89323 0.92861 0.96545 1.0037 1.0435 1.085 1.1286 1.1744 1.2223 1.2718 1.3222 1.3726 1.4222 1.4707 1.5176 1.5618 1.6027 1.64 1.6735 1.7024 1.7259 1.7436 1.7558 1.7624 1.7634 1.7592 1.7498 1.7347 1.7127 1.6818 1.6407 1.5898 1.5294 1.459 1.3778 1.2844 1.1778 1.0583 0.92732 0.78634 0.63763 0.48555 0.33833 0.20968 0.11429 0.055947 0.023409 0.0052778
-0.0098885 -0.036064 -0.068172 -0.090216 -0.11453 -0.1439 -0.1582 -0.14873 -0.13676 -0.13276 -0.1245 -0.1117 -0.099422 -0.08792 -0.076708 -0.065355 -0.054263 -0.043839 -0.033671 -0.022984 -0.011378 0.0012877 0.0151 0.029922 0.045552 0.062072 0.07955 0.097802 0.11652 0.13549 0.15448 0.17316 0.19158 0.21009 0.22891 0.24816 0.26763 0.2871 0.30651 0.3258 0.34508 0.36457 0.38452 0.40505 0.42609 0.44745 0.46879 0.49008 0.51144 0.53299 0.55497 0.57779 0.60173 0.62698 0.65363 0.6818 0.71168 0.74355 0.77754 0.81378 0.8526 0.89398 0.93776 0.98371 1.0315 1.0807 1.1307 1.1808 1.2306 1.2795 1.3265 1.3711 1.4126 1.4508 1.4855 1.5163 1.5432 1.5655 1.5827 1.5942 1.5994 1.5975 1.5862 1.5634 1.5283 1.4813 1.4224 1.3515 1.2676 1.1697 1.0565 0.92721 0.78261 0.62597 0.46383 0.3082 0.17707 0.085732 0.034378 0.0096738 0.0002466
-0.0080959 -0.039687 -0.087872 -0.13288 -0.18209 -0.22924 -0.25078 -0.24331 -0.2293 -0.22731 -0.23073 -0.22498 -0.21116 -0.19737 -0.18565 -0.1742 -0.16174 -0.14786 -0.13295 -0.11771 -0.10241 -0.086767 -0.070754 -0.054589 -0.038362 -0.022247 -0.0064059 0.0091157 0.024703 0.040684 0.057212 0.074323 0.091907 0.1097 0.12741 0.14504 0.16257 0.18033 0.19896 0.21854 0.23859 0.25871 0.27885 0.29894 0.31902 0.33908 0.35936 0.3803 0.40231 0.42575 0.45061 0.47675 0.50399 0.53233 0.56203 0.59371 0.62787 0.66492 0.70503 0.74822 0.79465 0.84453 0.89787 0.95455 1.0145 1.0774 1.1428 1.2096 1.2767 1.3434 1.4086 1.4713 1.5303 1.5847 1.634 1.6778 1.7155 1.7464 1.7698 1.7849 1.7909 1.7868 1.7713 1.7419 1.6957 1.6323 1.5528 1.4581 1.3479 1.222 1.0812 0.92751 0.76605 0.60433 0.45063 0.31347 0.20211 0.12257 0.069634 0.033662 0.010591
0.0022815 0.00025054 -0.0079378 -0.022635 -0.042125 -0.06351 -0.080287 -0.086928 -0.085717 -0.08288 -0.080624 -0.076937 -0.069879 -0.059452 -0.047035 -0.03396 -0.020684 -0.0071338 0.0068995 0.021972 0.038799 0.057476 0.077273 0.097746 0.11888 0.14062 0.16297 0.18589 0.20911 0.23234 0.25523 0.27742 0.29883 0.31954 0.33956 0.35875 0.37705 0.39451 0.41106 0.42681 0.44196 0.45658 0.47083 0.48496 0.49905 0.51303 0.52699 0.54112 0.55542 0.56969 0.58362 0.59704 0.61013 0.6231 0.63627 0.64988 0.66396 0.67848 0.69363 0.70959 0.72653 0.74454 0.76363 0.78385 0.80509 0.82711 0.84978 0.87279 0.89587 0.91894 0.94194 0.96457 0.98649 1.0073 1.0267 1.0443 1.0598 1.0727 1.0827 1.0896 1.093 1.0926 1.0871 1.0751 1.0555 1.0276 0.99121 0.94611 0.89218 0.82962 0.75845 0.67849 0.58991 0.49327 0.3899 0.28461 0.18729 0.10922 0.055056 0.021886 0.0053872
0.0045924 0.0095054 -0.0013997 -0.02617 -0.059225 -0.10193 -0.14908 -0.18429 -0.18965 -0.1642 -0.13053 -0.11143 -0.10765 -0.10531 -0.096158 -0.082636 -0.069524 -0.057835 -0.04598 -0.033133 -0.019888 -0.0068568 0.0060368 0.019019 0.031993 0.044814 0.057483 0.070299 0.08358 0.097254 0.11122 0.12571 0.14106 0.15742 0.17493 0.19385 0.21432 0.23626 0.25948 0.28383 0.30918 0.33546 0.36276 0.39122 0.42113 0.4525 0.48521 0.51889 0.55318 0.58802 0.62336 0.65912 0.69538 0.73238 0.77014 0.80861 0.84764 0.88709 0.92688 0.96667 1.0063 1.0458 1.085 1.1239 1.162 1.1994 1.2357 1.2708 1.3046 1.3372 1.3683 1.3979 1.4257 1.4516 1.4747 1.4944 1.5105 1.5225 1.53 1.5332 1.5318 1.5256 1.5145 1.498 1.4751 1.4439 1.4031 1.3523 1.292 1.2228 1.1444 1.0566 0.95929 0.85299 0.73903 0.61881 0.49347 0.36541 0.24246 0.13796 0.065393
-0.0094114 -0.044275 -0.091965 -0.13485 -0.17608 -0.20706 -0.21574 -0.21241 -0.21409 -0.22306 -0.23019 -0.22931 -0.22246 -0.21304 -0.20195 -0.1896 -0.1771 -0.16503 -0.15344 -0.14208 -0.13078 -0.11935 -0.10762 -0.095167 -0.08149 -0.066545 -0.05053 -0.033683 -0.01603 0.0023407 0.021381 0.040877 0.060627 0.080649 0.1007 0.12046 0.1397 0.15823 0.17616 0.19373 0.21137 0.2294 0.24803 0.26777 0.28891 0.31119 0.33442 0.35878 0.38479 0.4128 0.44277 0.47475 0.50911 0.54595 0.58534 0.6272 0.67131 0.71748 0.76528 0.81448 0.86508 0.91695 0.96959 1.0223 1.0742 1.1247 1.1734 1.2205 1.266 1.31 1.3526 1.3935 1.4326 1.469 1.5015 1.5289 1.5505 1.5658 1.5744 1.5754 1.5685 1.5529 1.5278 1.4919 1.4441 1.3843 1.3139 1.2345 1.1467 1.0509 0.94683 0.8338 0.71141 0.58146 0.45089 0.33148 0.23304 0.15878 0.10638 0.07003 0.04482
-0.0061882 -0.025455 -0.056073 -0.080729 -0.098592 -0.1188 -0.1362 -0.13425 -0.11293 -0.091024 -0.077216 -0.06522 -0.048391 -0.026337 -0.00074252 0.027244 0.056119 0.084934 0.11457 0.14597 0.17905 0.21337 0.24858 0.28429 0.32015 0.35594 0.39138 0.42545 0.45739 0.48714 0.51468 0.54018 0.56394 0.58583 0.60584 0.62392 0.63991 0.65381 0.66606 0.67711 0.68736 0.69716 0.70674 0.71635 0.72592 0.73516 0.74425 0.75343 0.7629 0.77297 0.78386 0.79551 0.80795 0.82137 0.83603 0.85226 0.87016 0.89001 0.91219 0.93673 0.96361 0.993 1.0251 1.0598 1.097 1.1366 1.1786 1.2223 1.2671 1.3123 1.3572 1.4011 1.4435 1.4838 1.5218 1.5568 1.5882 1.6154 1.638 1.6553 1.6665 1.6708 1.6678 1.6574 1.639 1.6112 1.5715 1.5183 1.4521 1.3735 1.2831 1.1808 1.066 0.93863 0.7998 0.65193 0.50154 0.35947 0.23797 0.14664 0.087246
-0.012959 -0.032163 -0.053897 -0.067759 -0.077896 -0.087143 -0.091009 -0.086921 -0.079984 -0.072654 -0.061681 -0.046093 -0.02803 -0.0072445 0.017914 0.046614 0.07643 0.10586 0.13473 0.16287 0.18983 0.21598 0.24333 0.27338 0.30569 0.33908 0.37244 0.40479 0.43529 0.4638 0.49117 0.51824 0.54521 0.57179 0.59746 0.62175 0.64454 0.66588 0.68572 0.70441 0.7226 0.74086 0.75921 0.77722 0.79467 0.81162 0.82832 0.84546 0.86363 0.88304 0.90353 0.92488 0.94704 0.97004 0.99392 1.0188 1.0451 1.0733 1.1032 1.1343 1.1666 1.1999 1.2343 1.2703 1.3082 1.348 1.3896 1.4328 1.4772 1.5227 1.5689 1.6146 1.6585 1.6999 1.738 1.772 1.8014 1.8253 1.8431 1.8539 1.8563 1.8488 1.8288 1.7939 1.7441 1.6809 1.6041 1.5126 1.4048 1.2791 1.1346 0.97133 0.79124 0.60046 0.41176 0.24611 0.12765 0.062006 0.027691 0.0069831 -0.0024948
-0.0075691 -0.031505 -0.069935 -0.11192 -0.15257 -0.17944 -0.18255 -0.1711 -0.16247 -0.15888 -0.15141 -0.13744 -0.12094 -0.10435 -0.088095 -0.072658 -0.058051 -0.044364 -0.031449 -0.019559 -0.0085986 0.0017566 0.012089 0.022525 0.033052 0.044009 0.055616 0.067822 0.080423 0.093388 0.10649 0.11962 0.1327 0.14572 0.15866 0.17143 0.18411 0.19667 0.20928 0.22231 0.23591 0.25026 0.26541 0.2812 0.29772 0.31492 0.33274 0.35132 0.37074 0.39108 0.41254 0.43555 0.46047 0.48761 0.51719 0.54929 0.58404 0.62161 0.66191 0.70467 0.74949 0.7962 0.84502 0.89602 0.94902 1.0035 1.0587 1.1139 1.1683 1.2212 1.2721 1.3204 1.3655 1.4067 1.4438 1.4768 1.5055 1.5292 1.5476 1.5598 1.5644 1.5598 1.5433 1.5131 1.4688 1.4117 1.3425 1.2599 1.161 1.0441 0.91431 0.77707 0.64728 0.51831 0.39193 0.27618 0.18103 0.11202 0.067396 0.040304 0.0236
0.0057925 0.00054429 -0.028426 -0.074222 -0.12276 -0.15843 -0.15985 -0.12738 -0.092716 -0.079552 -0.075807 -0.062538 -0.042127 -0.022495 -0.0033654 0.017371 0.039375 0.061872 0.085145 0.11023 0.13776 0.16745 0.1983 0.22955 0.2607 0.29101 0.31993 0.34769 0.37467 0.40102 0.42675 0.45181 0.4761 0.49948 0.52186 0.5433 0.56391 0.58369 0.6026 0.62076 0.63836 0.65568 0.67284 0.68977 0.70649 0.72304 0.73953 0.75605 0.77272 0.78975 0.80745 0.82592 0.84517 0.86531 0.88639 0.9086 0.93201 0.95642 0.98171 1.0079 1.0351 1.0632 1.0921 1.1217 1.1517 1.1819 1.2122 1.2425 1.2729 1.303 1.3322 1.3605 1.3872 1.412 1.4343 1.4536 1.469 1.4801 1.4862 1.4867 1.4814 1.4697 1.4509 1.4233 1.384 1.3307 1.2635 1.1839 1.0927 0.98908 0.87215 0.7424 0.6024 0.45818 0.32085 0.20657 0.12769 0.080228 0.050747 0.030364 0.016081
-0.0093669 -0.036188 -0.070187 -0.10155 -0.13611 -0.16918 -0.18584 -0.18244 -0.1735 -0.17221 -0.17418 -0.16939 -0.15705 -0.14192 -0.12616 -0.11011 -0.094192 -0.07892 -0.064505 -0.050634 -0.036723 -0.022367 -0.007391 0.0082419 0.024865 0.042918 0.062529 0.08362 0.106 0.12957 0.15434 0.18058 0.20818 0.2366 0.26535 0.29404 0.3227 0.35152 0.38066 0.41024 0.43978 0.46874 0.49709 0.52521 0.55328 0.5814 0.60963 0.63797 0.66634 0.69469 0.72291 0.75129 0.78014 0.80952 0.83904 0.86855 0.89828 0.92825 0.95851 0.989 1.0197 1.051 1.0829 1.1153 1.1479 1.181 1.2144 1.2478 1.2809 1.3135 1.3455 1.3758 1.4039 1.4297 1.4526 1.4719 1.4871 1.498 1.5048 1.507 1.5039 1.4947 1.4788 1.4549 1.421 1.376 1.3201 1.2529 1.1739 1.0821 0.97669 0.85751 0.72675 0.58941 0.45223 0.32236 0.20724 0.1154 0.053343 0.019908 0.0069462
0.0011895 -0.021489 -0.065052 -0.1189 -0.18603 -0.23853 -0.2514 -0.24208 -0.23943 -0.24519 -0.24401 -0.22839 -0.20312 -0.1747 -0.14883 -0.12723 -0.10689 -0.08577 -0.063717 -0.040803 -0.017145 0.0065235 0.029226 0.050671 0.070963 0.090922 0.11133 0.13346 0.15823 0.18499 0.2126 0.24076 0.26921 0.29731 0.32501 0.35278 0.38097 0.40921 0.43738 0.46613 0.49599 0.52646 0.5567 0.58686 0.61752 0.64871 0.68008 0.71126 0.74202 0.77299 0.80441 0.83602 0.86842 0.90207 0.9365 0.97115 1.0061 1.0414 1.0769 1.1127 1.1486 1.1848 1.2208 1.2565 1.2921 1.3271 1.3614 1.3945 1.4258 1.4549 1.4815 1.505 1.5247 1.5405 1.5521 1.5591 1.5612 1.5578 1.5488 1.5346 1.5148 1.4894 1.4577 1.4181 1.3685 1.3083 1.239 1.1603 1.071 0.96915 0.85414 0.7285 0.59725 0.46663 0.3441 0.23744 0.15226 0.090609 0.049873 0.02446 0.0089522
0.032346 0.039757 0.016531 -0.029518 -0.083428 -0.12147 -0.11791 -0.083628 -0.058874 -0.055458 -0.054514 -0.042374 -0.0242 -0.0076184 0.0072021 0.021897 0.036439 0.051151 0.067057 0.08437 0.10294 0.12287 0.14403 0.16621 0.18968 0.21507 0.24248 0.27159 0.30176 0.33212 0.36205 0.39162 0.42114 0.45098 0.48142 0.51236 0.54372 0.57556 0.60792 0.64058 0.67326 0.70588 0.73865 0.77176 0.80508 0.83857 0.87236 0.90653 0.94103 0.97572 1.0104 1.045 1.0792 1.113 1.146 1.1783 1.2099 1.2404 1.2697 1.298 1.3254 1.3519 1.3781 1.4039 1.4292 1.4542 1.4791 1.5039 1.5283 1.5522 1.5757 1.5983 1.6188 1.6362 1.6501 1.6602 1.6663 1.6682 1.6654 1.6573 1.6432 1.6226 1.5948 1.5596 1.5162 1.462 1.3949 1.3156 1.2264 1.1286 1.0216 0.90392 0.77475 0.63628 0.498 0.3733 0.27096 0.19104 0.12881 0.080873 0.045809
0.0082698 0.0022303 -0.02245 -0.058112 -0.094333 -0.11923 -0.11849 -0.09604 -0.073484 -0.060519 -0.050062 -0.035443 -0.016847 0.0039498 0.025877 0.048017 0.070022 0.092474 0.11614 0.14145 0.16831 0.19621 0.22447 0.25256 0.28018 0.30759 0.33551 0.36446 0.39458 0.4258 0.45764 0.48956 0.52111 0.55195 0.58208 0.61161 0.6406 0.66909 0.69717 0.72493 0.75273 0.78057 0.80851 0.83678 0.86563 0.89519 0.92552 0.95661 0.98839 1.0206 1.0531 1.086 1.1194 1.1531 1.1873 1.2213 1.2552 1.2891 1.323 1.3572 1.3917 1.4266 1.4619 1.4974 1.5327 1.5675 1.6017 1.6348 1.6662 1.6952 1.7216 1.7449 1.7651 1.7818 1.7947 1.8035 1.8077 1.8066 1.7995 1.7859 1.7651 1.7362 1.6978 1.6479 1.5848 1.5085 1.4197 1.318 1.2029 1.0735 0.92876 0.76816 0.59617 0.42778 0.28667 0.18501 0.1151 0.067679 0.036878 0.017441 0.0059072
-0.018607 -0.035946 -0.060768 -0.087379 -0.11635 -0.14162 -0.15099 -0.13985 -0.11836 -0.10117 -0.090857 -0.079241 -0.061889 -0.042524 -0.024838 -0.0076563 0.010967 0.030942 0.051453 0.072417 0.093713 0.11531 0.13731 0.15959 0.18195 0.20434 0.22717 0.25054 0.27434 0.29831 0.32221 0.34614 0.36997 0.39304 0.41517 0.43667 0.45794 0.47917 0.50038 0.52137 0.54223 0.56325 0.58474 0.60694 0.63013 0.65459 0.68027 0.70699 0.73476 0.76368 0.7939 0.82564 0.85905 0.89416 0.9309 0.96894 1.0078 1.0472 1.0869 1.1269 1.167 1.2074 1.2482 1.2894 1.3312 1.3733 1.4154 1.4573 1.4979 1.5364 1.5724 1.6054 1.6351 1.6608 1.6821 1.6983 1.7089 1.713 1.7101 1.6998 1.6818 1.6557 1.6207 1.5748 1.5162 1.4439 1.3585 1.2614 1.1536 1.0356 0.90674 0.76636 0.61714 0.46868 0.33508 0.22691 0.14618 0.089567 0.052745 0.030212 0.016442
0.0020564 -0.010299 -0.034033 -0.060463 -0.086674 -0.11032 -0.12141 -0.11519 -0.10051 -0.085014 -0.066351 -0.042137 -0.014508 0.014696 0.044572 0.074116 0.1029 0.13111 0.15908 0.18687 0.21426 0.24095 0.26669 0.29172 0.3166 0.34198 0.36835 0.39573 0.4238 0.45214 0.48039 0.50825 0.53532 0.56147 0.58679 0.61138 0.63539 0.65896 0.68217 0.70517 0.728 0.75053 0.77276 0.79487 0.81706 0.83944 0.86203 0.88466 0.90725 0.92984 0.95275 0.97617 1.0002 1.025 1.0508 1.0776 1.1051 1.133 1.1613 1.1899 1.219 1.2486 1.2785 1.3084 1.3382 1.3678 1.3971 1.4258 1.4535 1.4796 1.5035 1.5246 1.5424 1.5567 1.5668 1.5723 1.5724 1.5667 1.5543 1.5349 1.5083 1.4743 1.4323 1.3821 1.3217 1.2588 1.1807 1.0908 0.99128 0.88198 0.7629 0.63438 0.49935 0.36676 0.25297 0.17027 0.11458 0.076453 0.04961 0.03013 0.016636
0.0032188 -0.0036519 -0.023627 -0.050327 -0.081709 -0.11771 -0.14776 -0.15882 -0.15226 -0.14358 -0.1402 -0.13412 -0.12056 -0.1035 -0.086242 -0.069591 -0.053516 -0.037822 -0.022838 -0.0088992 0.0038591 0.015606 0.026865 0.038248 0.050259 0.063184 0.076918 0.091129 0.10564 0.12022 0.13477 0.14933 0.16382 0.17819 0.19255 0.2071 0.22192 0.23695 0.25201 0.26698 0.28201 0.29718 0.31289 0.32937 0.34674 0.3651 0.38444 0.40489 0.42663 0.44986 0.47466 0.50102 0.52909 0.55913 0.59109 0.62483 0.66027 0.69723 0.73585 0.77637 0.81905 0.86409 0.91129 0.96022 1.0106 1.0622 1.1147 1.1674 1.2194 1.2699 1.3183 1.3644 1.4078 1.4482 1.4851 1.5178 1.5457 1.5679 1.5834 1.5915 1.5915 1.5831 1.5658 1.5391 1.5017 1.4518 1.3882 1.3109 1.2201 1.1162 0.99959 0.87101 0.73259 0.58873 0.44693 0.31662 0.20607 0.11979 0.058522 0.019485 -0.00097365
