# Supplementary material for: Ankle and midtarsal joint quasi-stiffness during walking with added mass
Source: PeerJ. 2019 Sep 19;7:e7487. doi: 10.7717/peerj.7487 (PMC6754976; doi:10.7717/peerj.7487)
Supplement: Supplemental Information 1 — Ankle and midtarsal range of motion, peak moment and stiffness and time series of normalized moment and angle. [file peerj-07-7487-s001.zip › ankleMoment_W30.txt]

1 2 3 4 5 6 7 8 9 10 11 12 13 14 15 16 17 18 19 20 21 22 23 24 25 26 27 28 29 30 31 32 33 34 35 36 37 38 39 40 41 42 43 44 45 46 47 48 49 50 51 52 53 54 55 56 57 58 59 60 61 62 63 64 65 66 67 68 69 70 71 72 73 74 75 76 77 78 79 80 81 82 83 84 85 86 87 88 89 90 91 92 93 94 95 96 97 98 99 100 101
0.0034018 -0.009257 -0.034658 -0.066658 -0.10135 -0.11983 -0.10397 -0.072731 -0.058138 -0.054916 -0.043423 -0.02461 -0.0074481 0.0099423 0.031019 0.054215 0.077102 0.098478 0.11799 0.13573 0.15243 0.16897 0.18562 0.20214 0.21861 0.2352 0.25216 0.26944 0.28694 0.30483 0.32349 0.34307 0.36335 0.38421 0.40567 0.42777 0.45064 0.47462 0.5001 0.52705 0.55525 0.58459 0.61482 0.6456 0.67693 0.70899 0.74177 0.77511 0.80925 0.84464 0.88151 0.91975 0.9591 0.99936 1.0407 1.0831 1.1262 1.17 1.2141 1.2584 1.3031 1.3478 1.3923 1.4365 1.4802 1.5226 1.5633 1.6021 1.6388 1.6732 1.705 1.7337 1.759 1.7806 1.7979 1.8105 1.818 1.8202 1.8167 1.8071 1.7908 1.7666 1.733 1.6882 1.631 1.5609 1.4786 1.3845 1.2783 1.1599 1.0295 0.88672 0.73227 0.57037 0.40881 0.26032 0.14118 0.061611 0.01648 -0.0053585 -0.0077362
-0.013052 -0.031758 -0.060321 -0.087144 -0.10789 -0.12483 -0.13126 -0.12024 -0.10086 -0.084777 -0.073327 -0.060487 -0.042566 -0.02147 8.5444e-05 0.021479 0.04289 0.064567 0.087033 0.11108 0.13742 0.16579 0.19498 0.22436 0.25382 0.28291 0.31142 0.33993 0.36886 0.39825 0.42803 0.45854 0.48992 0.52164 0.55304 0.5843 0.61583 0.64768 0.67969 0.71169 0.74408 0.77702 0.81029 0.84405 0.8785 0.91337 0.94829 0.98324 1.0179 1.0516 1.0847 1.1179 1.1516 1.1856 1.2199 1.254 1.2878 1.3221 1.3566 1.3911 1.4252 1.4585 1.491 1.5232 1.5545 1.5841 1.6114 1.6366 1.6601 1.6819 1.7018 1.7196 1.7344 1.7458 1.7534 1.7563 1.7541 1.7469 1.7349 1.7183 1.6968 1.6695 1.6354 1.5933 1.5413 1.4773 1.3995 1.3087 1.2067 1.0952 0.97479 0.84569 0.70931 0.57054 0.43912 0.32576 0.23401 0.16084 0.10276 0.058154 0.026835
0.0010358 -0.003217 -0.038946 -0.10037 -0.16432 -0.20102 -0.19778 -0.18205 -0.18124 -0.19231 -0.19819 -0.1914 -0.17655 -0.15803 -0.136 -0.11116 -0.085392 -0.059032 -0.03171 -0.0031936 0.026083 0.055487 0.084736 0.11401 0.14393 0.17539 0.20861 0.24295 0.27806 0.31385 0.34959 0.38437 0.41772 0.44977 0.4808 0.5107 0.53925 0.56632 0.59204 0.61643 0.63937 0.66081 0.68096 0.69998 0.71787 0.73468 0.75088 0.76694 0.78327 0.80044 0.81885 0.83896 0.8612 0.88615 0.91405 0.94484 0.9782 1.0137 1.0508 1.0895 1.1298 1.1719 1.2155 1.2601 1.305 1.3497 1.3938 1.4369 1.4788 1.5188 1.5562 1.5901 1.6204 1.6468 1.669 1.6869 1.7007 1.7103 1.715 1.7142 1.7073 1.6937 1.673 1.644 1.6048 1.5535 1.4893 1.4132 1.3261 1.2282 1.1189 0.9968 0.86172 0.71501 0.56053 0.40816 0.27576 0.17741 0.11129 0.067566 0.039206
0.0017533 -0.0097911 -0.040939 -0.080837 -0.12051 -0.14917 -0.15319 -0.13947 -0.12753 -0.11751 -0.098919 -0.072588 -0.044354 -0.015689 0.013535 0.04389 0.075843 0.10849 0.14102 0.17323 0.2057 0.23913 0.27352 0.30848 0.34345 0.3775 0.41003 0.44076 0.46933 0.49602 0.52165 0.54688 0.57212 0.59733 0.62204 0.64586 0.66878 0.69082 0.7121 0.73299 0.75372 0.77431 0.79503 0.81584 0.83635 0.85639 0.87622 0.89618 0.91658 0.93736 0.95854 0.98024 1.0024 1.0247 1.047 1.0695 1.0924 1.116 1.1399 1.1641 1.1888 1.214 1.2397 1.266 1.2929 1.32 1.3473 1.3749 1.4024 1.4292 1.4547 1.4784 1.5001 1.519 1.535 1.548 1.5576 1.5631 1.5639 1.5597 1.5496 1.5328 1.5079 1.4732 1.4267 1.3668 1.2928 1.2049 1.1031 0.98687 0.85608 0.71241 0.56034 0.4086 0.27011 0.15914 0.083642 0.039506 0.015933 0.004754 0.00071419
-0.00095116 -0.014385 -0.037316 -0.061683 -0.09168 -0.1301 -0.16271 -0.17229 -0.16076 -0.15019 -0.15109 -0.1531 -0.14746 -0.13681 -0.12609 -0.11538 -0.10324 -0.089215 -0.073787 -0.057637 -0.040913 -0.023888 -0.0066362 0.011166 0.029687 0.048874 0.068773 0.08927 0.11011 0.13131 0.15294 0.17509 0.19782 0.22104 0.24456 0.2684 0.29261 0.31726 0.34209 0.36679 0.39147 0.41651 0.44215 0.4682 0.4945 0.52107 0.5481 0.57583 0.60468 0.63515 0.66754 0.70195 0.73804 0.77548 0.81413 0.85418 0.89603 0.94028 0.98736 1.0375 1.0905 1.1457 1.2025 1.2602 1.318 1.3755 1.4322 1.4873 1.5403 1.5904 1.636 1.675 1.7069 1.7335 1.756 1.7744 1.789 1.7994 1.8052 1.8046 1.7944 1.7727 1.7403 1.6983 1.6472 1.5862 1.5144 1.4308 1.3347 1.2255 1.1036 0.9702 0.82757 0.67932 0.52896 0.38277 0.25279 0.15168 0.080189 0.031543 0.0051885
-0.0047035 -0.015002 -0.034654 -0.056753 -0.085716 -0.11903 -0.13369 -0.11984 -0.10107 -0.093141 -0.085561 -0.073351 -0.058166 -0.041663 -0.025659 -0.010788 0.0030203 0.016123 0.029184 0.042587 0.056398 0.070354 0.084281 0.09847 0.11332 0.12898 0.14547 0.16273 0.18046 0.19814 0.21537 0.23217 0.24873 0.26508 0.2813 0.29757 0.3138 0.33002 0.34623 0.36245 0.37884 0.39564 0.413 0.43105 0.44983 0.46938 0.48959 0.51043 0.53206 0.55474 0.5788 0.60446 0.63169 0.66053 0.69121 0.72387 0.75861 0.79562 0.83512 0.87741 0.92292 0.97158 1.0229 1.0762 1.1315 1.1884 1.2462 1.304 1.361 1.4164 1.4695 1.5198 1.5667 1.6099 1.649 1.6839 1.7141 1.7391 1.7585 1.7719 1.7788 1.7778 1.7671 1.7447 1.7098 1.6626 1.6038 1.5334 1.451 1.3552 1.2441 1.1161 0.97072 0.8091 0.6348 0.45651 0.29046 0.15759 0.069616 0.021215 -0.00032036
-0.011619 -0.045444 -0.088737 -0.12672 -0.1722 -0.21505 -0.23133 -0.21924 -0.20234 -0.20112 -0.20483 -0.19567 -0.17847 -0.16357 -0.15047 -0.13622 -0.12024 -0.10264 -0.083741 -0.063966 -0.043424 -0.022169 -0.00043551 0.021583 0.043327 0.06447 0.084998 0.10551 0.12728 0.151 0.17675 0.2042 0.23291 0.26236 0.29189 0.321 0.3495 0.37746 0.40513 0.4327 0.46008 0.48718 0.51427 0.54156 0.56918 0.59698 0.62499 0.6534 0.68217 0.71114 0.74038 0.77 0.79996 0.83041 0.86162 0.89396 0.92777 0.96299 0.99947 1.0376 1.0779 1.1209 1.1672 1.2166 1.2686 1.3224 1.3774 1.4323 1.486 1.538 1.5879 1.6353 1.6799 1.7208 1.7572 1.7882 1.8133 1.8323 1.845 1.8506 1.8479 1.8349 1.8085 1.766 1.7068 1.6323 1.5431 1.4384 1.3169 1.1786 1.0251 0.86014 0.69012 0.52398 0.37109 0.24186 0.14714 0.086735 0.048231 0.021856 0.0057974
-0.0022548 -0.0078399 -0.017771 -0.030457 -0.046022 -0.064757 -0.082785 -0.094266 -0.098371 -0.099778 -0.10163 -0.10223 -0.099119 -0.092241 -0.082956 -0.072709 -0.062278 -0.051542 -0.040016 -0.027397 -0.01356 0.0018056 0.018301 0.035428 0.053167 0.071634 0.090946 0.11114 0.13211 0.15356 0.17501 0.19607 0.21644 0.23593 0.25439 0.2718 0.28824 0.3037 0.31819 0.33197 0.34541 0.35885 0.37257 0.38691 0.40204 0.4179 0.4343 0.45104 0.46791 0.48479 0.50158 0.51833 0.53515 0.55228 0.57001 0.58854 0.60794 0.6282 0.6492 0.671 0.69379 0.71753 0.7421 0.76754 0.79385 0.82089 0.84853 0.87655 0.90462 0.93253 0.95995 0.98649 1.0119 1.0358 1.0578 1.0775 1.0945 1.1085 1.1188 1.1252 1.1272 1.1241 1.1152 1.0997 1.0769 1.046 1.0065 0.95818 0.90106 0.83552 0.762 0.68066 0.59136 0.49393 0.38954 0.28323 0.1842 0.10222 0.04409 0.010342 -0.0026564
0.0064236 0.011325 -0.0012832 -0.028371 -0.06557 -0.11311 -0.16179 -0.19177 -0.18842 -0.16018 -0.132 -0.119 -0.11535 -0.10914 -0.097778 -0.084772 -0.071905 -0.058275 -0.043173 -0.027407 -0.011715 0.0040654 0.020263 0.036993 0.054148 0.071918 0.090527 0.10994 0.1302 0.15125 0.17308 0.19595 0.22029 0.24636 0.27421 0.30362 0.33429 0.3662 0.39919 0.43302 0.46775 0.50355 0.54049 0.57834 0.61684 0.65572 0.69471 0.73355 0.77219 0.81062 0.84891 0.88724 0.92565 0.96391 1.002 1.0396 1.0768 1.1135 1.1495 1.1846 1.2186 1.2517 1.2837 1.3145 1.3443 1.3732 1.4012 1.4283 1.4544 1.4792 1.5027 1.525 1.5459 1.5648 1.5814 1.5952 1.6058 1.6129 1.6164 1.6159 1.6108 1.601 1.5865 1.567 1.5417 1.5085 1.4655 1.4122 1.35 1.28 1.202 1.116 1.0218 0.91927 0.80715 0.68443 0.55183 0.41273 0.27642 0.15811 0.075556
0.0079241 -0.00029143 -0.030811 -0.074653 -0.12418 -0.16649 -0.18313 -0.17877 -0.17701 -0.18762 -0.19906 -0.20035 -0.19441 -0.18678 -0.17833 -0.16898 -0.15967 -0.15119 -0.14347 -0.1359 -0.12772 -0.11849 -0.1079 -0.095344 -0.0806 -0.063971 -0.045812 -0.026762 -0.0073719 0.01203 0.031393 0.051024 0.071228 0.091946 0.11305 0.13449 0.15623 0.17824 0.2004 0.22247 0.24448 0.26668 0.28933 0.31307 0.33849 0.36587 0.3951 0.42592 0.45814 0.49185 0.52712 0.56408 0.60303 0.64406 0.68706 0.73173 0.77791 0.82546 0.8745 0.92509 0.97686 1.0296 1.0828 1.1356 1.1872 1.2372 1.2856 1.3322 1.377 1.4198 1.4609 1.4999 1.5367 1.5707 1.6012 1.6272 1.6481 1.6631 1.6717 1.6731 1.6667 1.6516 1.6264 1.5895 1.5403 1.4792 1.4078 1.327 1.237 1.1375 1.0278 0.90662 0.77259 0.62781 0.48201 0.3502 0.24401 0.16538 0.11017 0.072278 0.045894
-0.0072588 -0.026593 -0.055054 -0.077258 -0.094223 -0.11498 -0.13779 -0.14501 -0.12738 -0.10333 -0.090642 -0.083161 -0.070845 -0.054033 -0.035974 -0.016491 0.0045388 0.026228 0.04876 0.073695 0.10124 0.13068 0.16225 0.1955 0.22943 0.26392 0.29885 0.33343 0.36686 0.39873 0.42874 0.45713 0.48439 0.51045 0.53491 0.55742 0.57789 0.59629 0.61287 0.62796 0.64187 0.65512 0.668 0.68097 0.69432 0.7078 0.72151 0.73559 0.75014 0.76513 0.78048 0.79652 0.81353 0.83203 0.85216 0.87395 0.89779 0.92437 0.95377 0.98569 1.0203 1.0578 1.0981 1.1412 1.1867 1.234 1.2822 1.3307 1.3791 1.4275 1.4753 1.5218 1.5664 1.6087 1.648 1.6838 1.7155 1.7421 1.7628 1.7767 1.7832 1.7821 1.7734 1.7566 1.7296 1.6903 1.6371 1.5705 1.4912 1.3995 1.2958 1.1799 1.0521 0.91364 0.76578 0.61096 0.45596 0.31357 0.19885 0.11811 0.06557
-0.008245 -0.027835 -0.05604 -0.077893 -0.0945 -0.1079 -0.11194 -0.10634 -0.098443 -0.089305 -0.074138 -0.052745 -0.028176 -0.00027746 0.031904 0.066602 0.10071 0.13252 0.16157 0.18709 0.20816 0.22571 0.24259 0.26212 0.28595 0.31378 0.34437 0.37635 0.40848 0.44021 0.47134 0.50212 0.53317 0.56434 0.59473 0.62348 0.65073 0.67716 0.70294 0.728 0.75245 0.77631 0.79948 0.82196 0.84382 0.86521 0.88654 0.90798 0.92951 0.9513 0.97359 0.99631 1.0194 1.0431 1.0678 1.0938 1.1215 1.1511 1.1828 1.2175 1.2555 1.2961 1.3387 1.3826 1.4278 1.4741 1.5214 1.5694 1.6175 1.6652 1.7118 1.7569 1.8 1.8405 1.8776 1.9104 1.9381 1.9596 1.9744 1.9818 1.9804 1.9689 1.946 1.9103 1.8617 1.8007 1.7264 1.6372 1.5312 1.407 1.2636 1.1007 0.91852 0.72095 0.51865 0.33114 0.18518 0.095938 0.04613 0.016705 0.0025301
-0.011631 -0.037749 -0.074348 -0.10974 -0.14283 -0.16801 -0.1758 -0.1681 -0.15732 -0.14881 -0.13838 -0.12255 -0.10388 -0.085572 -0.068121 -0.051004 -0.03419 -0.017947 -0.0024485 0.012428 0.027022 0.041687 0.056691 0.072135 0.088021 0.10424 0.12077 0.13736 0.15377 0.17005 0.18639 0.20274 0.21884 0.23463 0.24997 0.26482 0.27914 0.29299 0.30669 0.32055 0.33455 0.34873 0.36327 0.37827 0.394 0.4107 0.4282 0.44647 0.46583 0.48627 0.50786 0.53068 0.55469 0.57995 0.60684 0.63557 0.66618 0.6988 0.73362 0.77076 0.8101 0.85155 0.89519 0.94081 0.98817 1.037 1.0868 1.1377 1.1892 1.2406 1.2912 1.3404 1.3874 1.4317 1.4728 1.5103 1.5437 1.5725 1.596 1.6129 1.622 1.6216 1.6105 1.5869 1.5496 1.4982 1.4326 1.3532 1.2602 1.1526 1.0301 0.89415 0.75074 0.60663 0.4661 0.33375 0.21767 0.12729 0.066264 0.02923 0.010276
0.0042497 0.00021196 -0.025909 -0.067549 -0.11189 -0.14277 -0.13803 -0.10153 -0.067706 -0.054223 -0.0463 -0.030401 -0.0095003 0.011759 0.034221 0.059191 0.086359 0.11471 0.14377 0.17416 0.2066 0.24103 0.27677 0.3128 0.3484 0.38326 0.41732 0.45073 0.48337 0.5152 0.54628 0.5765 0.60556 0.63332 0.65996 0.68572 0.71051 0.73445 0.7577 0.78035 0.80246 0.82393 0.8447 0.86477 0.88417 0.90315 0.92192 0.94067 0.95949 0.9785 0.99759 1.0168 1.0363 1.0562 1.0763 1.0968 1.1178 1.1393 1.1613 1.1838 1.2067 1.23 1.2536 1.2778 1.3029 1.3288 1.3557 1.3835 1.412 1.4409 1.4698 1.4981 1.5256 1.5515 1.5754 1.5965 1.614 1.627 1.6349 1.637 1.6325 1.6208 1.6014 1.5729 1.5331 1.4795 1.4109 1.3282 1.2319 1.1222 0.99949 0.86418 0.71842 0.566 0.41359 0.27471 0.16672 0.095637 0.052466 0.025868 0.0099068
-0.0080268 -0.032536 -0.067897 -0.10608 -0.14771 -0.18362 -0.20069 -0.20036 -0.19727 -0.19981 -0.20109 -0.19412 -0.18086 -0.16518 -0.14851 -0.13186 -0.11591 -0.10035 -0.084953 -0.069543 -0.053551 -0.036478 -0.018402 0.00039609 0.019722 0.039517 0.059758 0.08057 0.1023 0.12525 0.14938 0.17456 0.20046 0.2268 0.25311 0.2793 0.3055 0.33202 0.35899 0.3862 0.41348 0.4408 0.46796 0.49486 0.52156 0.54827 0.57508 0.60186 0.62879 0.65614 0.68398 0.71237 0.74145 0.77151 0.80263 0.83463 0.86732 0.90062 0.9348 0.96986 1.0057 1.0424 1.08 1.1184 1.1575 1.1971 1.2369 1.2768 1.3165 1.3555 1.3935 1.43 1.4644 1.4961 1.5246 1.5493 1.5698 1.5856 1.5966 1.6027 1.6035 1.5983 1.586 1.5651 1.534 1.4922 1.4397 1.3757 1.2992 1.209 1.1038 0.98294 0.84787 0.70214 0.5516 0.40341 0.26642 0.15185 0.071358 0.026484 0.0076334
-0.0019044 -0.029607 -0.081745 -0.1443 -0.21569 -0.26736 -0.27611 -0.2624 -0.2556 -0.25702 -0.25269 -0.23488 -0.20691 -0.17886 -0.15615 -0.13813 -0.12254 -0.1081 -0.094387 -0.081087 -0.068026 -0.055245 -0.042753 -0.030452 -0.018188 -0.0056074 0.007725 0.022104 0.038049 0.055788 0.075078 0.095217 0.1155 0.13588 0.15649 0.1778 0.20015 0.22364 0.24812 0.27335 0.29953 0.3268 0.35519 0.38477 0.41548 0.44754 0.48132 0.51664 0.55314 0.5909 0.6297 0.66911 0.7088 0.74884 0.78954 0.83125 0.87381 0.91735 0.9621 1.0078 1.0545 1.1024 1.1512 1.2009 1.251 1.3008 1.3497 1.3967 1.4412 1.4823 1.5194 1.5522 1.5805 1.6042 1.6229 1.637 1.6461 1.6497 1.6475 1.6395 1.6259 1.6062 1.5786 1.5399 1.4893 1.4292 1.3615 1.2861 1.2016 1.1054 0.9952 0.873 0.74275 0.60749 0.47059 0.34099 0.22913 0.14118 0.078743 0.038616 0.015534
-0.0020236 0.0030271 -0.010463 -0.045057 -0.095805 -0.15013 -0.17719 -0.15858 -0.1254 -0.11312 -0.1143 -0.10782 -0.089751 -0.068754 -0.04908 -0.029208 -0.0086478 0.011707 0.031942 0.0527 0.074009 0.095736 0.11793 0.14066 0.16369 0.18736 0.21237 0.23903 0.26708 0.29586 0.32478 0.35344 0.38176 0.4099 0.43799 0.46604 0.49426 0.52264 0.55108 0.57966 0.60841 0.63742 0.66686 0.69687 0.72765 0.75933 0.79195 0.82576 0.86081 0.89661 0.93314 0.97029 1.0078 1.0454 1.0833 1.1215 1.1602 1.1991 1.2382 1.2773 1.3166 1.3557 1.3942 1.4318 1.4685 1.5045 1.54 1.5749 1.6094 1.6434 1.6766 1.7081 1.7367 1.7616 1.782 1.7971 1.8067 1.8109 1.8097 1.8024 1.7886 1.7678 1.7389 1.7002 1.6494 1.5859 1.5109 1.426 1.3322 1.2301 1.1192 0.9985 0.86643 0.72336 0.57655 0.43974 0.32494 0.2339 0.16196 0.10605 0.064637
0.0076125 -0.00090076 -0.026704 -0.063684 -0.10269 -0.12939 -0.12921 -0.107 -0.081961 -0.062914 -0.044932 -0.023889 -0.00023046 0.024816 0.050055 0.074676 0.099099 0.12442 0.15154 0.18022 0.20932 0.23817 0.26686 0.29541 0.32371 0.35192 0.38043 0.40923 0.43821 0.46733 0.49638 0.52543 0.55439 0.58302 0.6113 0.63946 0.66789 0.69683 0.72646 0.75697 0.78848 0.82111 0.85483 0.88934 0.9243 0.9596 0.99528 1.0316 1.0685 1.1058 1.1432 1.1806 1.2184 1.2565 1.2949 1.3334 1.3721 1.4111 1.4504 1.4899 1.5293 1.5688 1.6086 1.6488 1.6891 1.7292 1.7682 1.8054 1.84 1.8717 1.9003 1.9258 1.9478 1.9657 1.9787 1.9866 1.9891 1.9857 1.9756 1.9585 1.9339 1.9011 1.8585 1.8046 1.7377 1.657 1.5622 1.4529 1.3285 1.1878 1.0305 0.85717 0.6726 0.4911 0.33388 0.21426 0.13014 0.073377 0.037086 0.014979 0.0025005
0.0032425 -0.0045016 -0.026755 -0.055965 -0.08611 -0.11162 -0.12131 -0.11232 -0.097087 -0.08715 -0.081846 -0.074183 -0.06072 -0.043277 -0.024326 -0.004117 0.017988 0.041626 0.066365 0.092327 0.11936 0.14723 0.17558 0.20403 0.23265 0.26154 0.29099 0.3209 0.35064 0.37968 0.40775 0.43486 0.46103 0.48624 0.51027 0.53296 0.55437 0.57515 0.59579 0.61637 0.63741 0.65926 0.68128 0.7032 0.72495 0.74669 0.76888 0.79155 0.81478 0.83931 0.8655 0.8936 0.92389 0.95639 0.9912 1.0281 1.0668 1.107 1.1488 1.1923 1.237 1.2829 1.3297 1.3774 1.426 1.4749 1.5236 1.5717 1.6184 1.6627 1.7039 1.7417 1.7761 1.8062 1.8314 1.851 1.8646 1.8712 1.8702 1.8612 1.8437 1.8169 1.7798 1.7303 1.6674 1.5915 1.5038 1.4045 1.294 1.1711 1.0338 0.88022 0.71406 0.54784 0.39783 0.27414 0.17923 0.11143 0.065768 0.035599 0.015607
0.0011145 -0.013746 -0.041115 -0.071257 -0.098757 -0.11512 -0.11176 -0.094058 -0.072831 -0.049587 -0.021928 0.0094357 0.043067 0.07744 0.11108 0.14326 0.1743 0.20467 0.23431 0.26314 0.29127 0.31887 0.34601 0.37296 0.4 0.42729 0.4551 0.48366 0.51278 0.54191 0.57043 0.59799 0.62462 0.65035 0.67532 0.69962 0.72321 0.74609 0.76831 0.79004 0.81136 0.83232 0.85319 0.87418 0.89545 0.91722 0.93958 0.96253 0.98596 1.0096 1.0336 1.058 1.0831 1.1088 1.1352 1.1626 1.1912 1.2207 1.2507 1.2808 1.3115 1.3425 1.3738 1.4051 1.4363 1.4672 1.4974 1.5266 1.554 1.5791 1.6014 1.6208 1.6367 1.6484 1.6552 1.6567 1.6528 1.6431 1.6273 1.6048 1.5752 1.5377 1.4917 1.4366 1.372 1.2983 1.2153 1.1226 1.0194 0.90573 0.78218 0.6496 0.51063 0.37302 0.25213 0.16301 0.10467 0.066681 0.041617 0.024869 0.013738
-0.0032192 -0.018323 -0.044143 -0.069927 -0.099074 -0.13358 -0.16243 -0.17386 -0.16937 -0.16277 -0.16021 -0.15372 -0.13925 -0.12126 -0.10346 -0.086636 -0.070181 -0.054093 -0.038951 -0.025185 -0.012777 -0.0015012 0.0091273 0.020022 0.031967 0.045243 0.059706 0.075037 0.090968 0.10714 0.12318 0.13909 0.15489 0.17059 0.18618 0.20168 0.21721 0.23298 0.24916 0.26582 0.28339 0.30245 0.32327 0.34568 0.36929 0.39405 0.42007 0.44715 0.47505 0.50393 0.53403 0.5653 0.59785 0.63209 0.66826 0.70619 0.74563 0.78664 0.82972 0.87517 0.92293 0.97285 1.0247 1.0781 1.1323 1.1869 1.2414 1.2952 1.3477 1.3982 1.4465 1.4923 1.5351 1.5744 1.6097 1.6403 1.6652 1.6838 1.6955 1.6995 1.6956 1.6833 1.6619 1.6303 1.587 1.5303 1.4596 1.3749 1.2761 1.1629 1.035 0.89285 0.73915 0.57958 0.42382 0.2845 0.1733 0.093965 0.04149 0.0096162 -0.0049526
