# Supplementary material for: Ankle and midtarsal joint quasi-stiffness during walking with added mass
Source: PeerJ. 2019 Sep 19;7:e7487. doi: 10.7717/peerj.7487 (PMC6754976; doi:10.7717/peerj.7487)
Supplement: Supplemental Information 1 — Ankle and midtarsal range of motion, peak moment and stiffness and time series of normalized moment and angle. [file peerj-07-7487-s001.zip › midtarsalAngle_W00.txt]

1 2 3 4 5 6 7 8 9 10 11 12 13 14 15 16 17 18 19 20 21 22 23 24 25 26 27 28 29 30 31 32 33 34 35 36 37 38 39 40 41 42 43 44 45 46 47 48 49 50 51 52 53 54 55 56 57 58 59 60 61 62 63 64 65 66 67 68 69 70 71 72 73 74 75 76 77 78 79 80 81 82 83 84 85 86 87 88 89 90 91 92 93 94 95 96 97 98 99 100 101
-62.662 -62.339 -62.075 -61.882 -61.758 -61.697 -61.688 -61.716 -61.769 -61.831 -61.893 -61.945 -61.982 -62.001 -62.002 -61.988 -61.964 -61.935 -61.905 -61.878 -61.855 -61.837 -61.823 -61.811 -61.8 -61.789 -61.774 -61.756 -61.733 -61.704 -61.671 -61.631 -61.588 -61.541 -61.494 -61.448 -61.403 -61.361 -61.322 -61.284 -61.247 -61.21 -61.17 -61.124 -61.066 -60.993 -60.9 -60.784 -60.645 -60.484 -60.306 -60.117 -59.921 -59.723 -59.521 -59.316 -59.106 -58.89 -58.667 -58.436 -58.196 -57.947 -57.69 -57.424 -57.15 -56.87 -56.586 -56.299 -56.013 -55.73 -55.451 -55.18 -54.918 -54.668 -54.434 -54.218 -54.021 -53.845 -53.694 -53.568 -53.471 -53.406 -53.379 -53.397 -53.469 -53.607 -53.826 -54.143 -54.575 -55.14 -55.85 -56.71 -57.719 -58.861 -60.105 -61.402 -62.689 -63.893 -64.944 -65.794 -66.412
-44.564 -44.245 -43.985 -43.796 -43.679 -43.624 -43.618 -43.646 -43.691 -43.741 -43.784 -43.813 -43.826 -43.82 -43.796 -43.755 -43.699 -43.63 -43.551 -43.464 -43.371 -43.274 -43.175 -43.074 -42.973 -42.871 -42.769 -42.665 -42.559 -42.45 -42.338 -42.221 -42.099 -41.97 -41.836 -41.696 -41.551 -41.401 -41.249 -41.095 -40.94 -40.786 -40.632 -40.478 -40.324 -40.168 -40.009 -39.843 -39.67 -39.486 -39.292 -39.087 -38.876 -38.659 -38.443 -38.229 -38.022 -37.826 -37.64 -37.468 -37.31 -37.165 -37.033 -36.914 -36.807 -36.713 -36.63 -36.558 -36.496 -36.444 -36.402 -36.37 -36.349 -36.34 -36.343 -36.36 -36.394 -36.447 -36.521 -36.621 -36.75 -36.913 -37.118 -37.374 -37.69 -38.077 -38.548 -39.112 -39.782 -40.565 -41.466 -42.486 -43.616 -44.841 -46.131 -47.447 -48.74 -49.955 -51.037 -51.947 -52.65
-39.673 -39.404 -39.133 -38.874 -38.647 -38.466 -38.339 -38.267 -38.242 -38.255 -38.296 -38.354 -38.42 -38.485 -38.545 -38.596 -38.638 -38.671 -38.696 -38.715 -38.726 -38.732 -38.732 -38.725 -38.713 -38.694 -38.668 -38.635 -38.594 -38.544 -38.487 -38.422 -38.349 -38.27 -38.186 -38.098 -38.009 -37.919 -37.833 -37.751 -37.675 -37.606 -37.545 -37.491 -37.442 -37.398 -37.357 -37.315 -37.271 -37.22 -37.16 -37.088 -37.004 -36.907 -36.797 -36.675 -36.543 -36.403 -36.256 -36.104 -35.946 -35.783 -35.613 -35.436 -35.252 -35.059 -34.857 -34.649 -34.435 -34.217 -33.997 -33.779 -33.563 -33.353 -33.151 -32.959 -32.779 -32.613 -32.464 -32.335 -32.228 -32.149 -32.103 -32.095 -32.133 -32.225 -32.38 -32.61 -32.926 -33.34 -33.862 -34.503 -35.266 -36.149 -37.141 -38.222 -39.355 -40.499 -41.601 -42.614 -43.492
-44.498 -44.299 -44.112 -43.941 -43.786 -43.642 -43.504 -43.368 -43.229 -43.087 -42.941 -42.793 -42.645 -42.498 -42.355 -42.217 -42.086 -41.964 -41.85 -41.744 -41.647 -41.557 -41.474 -41.398 -41.328 -41.263 -41.203 -41.149 -41.099 -41.055 -41.016 -40.982 -40.955 -40.934 -40.918 -40.908 -40.904 -40.903 -40.905 -40.908 -40.909 -40.906 -40.896 -40.878 -40.849 -40.81 -40.76 -40.701 -40.635 -40.566 -40.498 -40.432 -40.374 -40.325 -40.286 -40.258 -40.238 -40.225 -40.215 -40.204 -40.189 -40.166 -40.132 -40.084 -40.021 -39.943 -39.85 -39.744 -39.626 -39.501 -39.369 -39.236 -39.102 -38.971 -38.844 -38.723 -38.607 -38.499 -38.397 -38.302 -38.216 -38.141 -38.079 -38.036 -38.019 -38.036 -38.101 -38.227 -38.432 -38.733 -39.149 -39.694 -40.38 -41.207 -42.163 -43.22 -44.339 -45.471 -46.566 -47.581 -48.476
-52.321 -52.183 -52.051 -51.927 -51.813 -51.716 -51.639 -51.579 -51.521 -51.444 -51.333 -51.182 -50.995 -50.779 -50.548 -50.313 -50.087 -49.88 -49.696 -49.539 -49.406 -49.295 -49.2 -49.116 -49.04 -48.968 -48.897 -48.826 -48.755 -48.682 -48.608 -48.53 -48.449 -48.361 -48.265 -48.16 -48.045 -47.922 -47.791 -47.653 -47.509 -47.36 -47.205 -47.045 -46.88 -46.708 -46.53 -46.346 -46.155 -45.957 -45.751 -45.538 -45.318 -45.092 -44.862 -44.629 -44.392 -44.15 -43.901 -43.643 -43.374 -43.092 -42.796 -42.485 -42.161 -41.826 -41.481 -41.13 -40.777 -40.426 -40.081 -39.747 -39.429 -39.131 -38.86 -38.62 -38.418 -38.259 -38.148 -38.093 -38.1 -38.176 -38.326 -38.556 -38.871 -39.28 -39.792 -40.415 -41.162 -42.044 -43.071 -44.248 -45.576 -47.045 -48.633 -50.306 -52.014 -53.697 -55.287 -56.725 -57.949
-51.422 -51.023 -50.637 -50.284 -49.97 -49.698 -49.463 -49.256 -49.069 -48.893 -48.727 -48.57 -48.423 -48.291 -48.173 -48.073 -47.988 -47.918 -47.86 -47.812 -47.772 -47.738 -47.707 -47.678 -47.648 -47.616 -47.582 -47.547 -47.511 -47.475 -47.44 -47.406 -47.372 -47.337 -47.301 -47.263 -47.224 -47.183 -47.141 -47.101 -47.061 -47.024 -46.99 -46.959 -46.932 -46.908 -46.887 -46.868 -46.851 -46.833 -46.813 -46.788 -46.753 -46.704 -46.64 -46.557 -46.458 -46.343 -46.216 -46.078 -45.934 -45.789 -45.645 -45.505 -45.37 -45.238 -45.109 -44.98 -44.848 -44.71 -44.564 -44.407 -44.24 -44.063 -43.877 -43.686 -43.497 -43.315 -43.147 -42.999 -42.874 -42.779 -42.719 -42.7 -42.729 -42.814 -42.964 -43.191 -43.506 -43.924 -44.456 -45.113 -45.9 -46.818 -47.854 -48.986 -50.176 -51.376 -52.532 -53.593 -54.514
-50.306 -49.867 -49.379 -48.862 -48.343 -47.854 -47.423 -47.063 -46.772 -46.541 -46.361 -46.223 -46.121 -46.05 -46.004 -45.979 -45.969 -45.972 -45.984 -46.004 -46.029 -46.056 -46.085 -46.115 -46.144 -46.172 -46.199 -46.224 -46.247 -46.266 -46.281 -46.291 -46.296 -46.297 -46.293 -46.286 -46.277 -46.267 -46.257 -46.248 -46.238 -46.226 -46.212 -46.195 -46.174 -46.147 -46.112 -46.069 -46.016 -45.953 -45.88 -45.798 -45.707 -45.609 -45.505 -45.397 -45.284 -45.168 -45.05 -44.928 -44.803 -44.672 -44.536 -44.395 -44.248 -44.095 -43.936 -43.771 -43.598 -43.418 -43.231 -43.039 -42.845 -42.653 -42.469 -42.299 -42.146 -42.017 -41.917 -41.85 -41.821 -41.834 -41.895 -42.01 -42.183 -42.422 -42.732 -43.122 -43.598 -44.165 -44.827 -45.585 -46.435 -47.368 -48.363 -49.393 -50.416 -51.386 -52.255 -52.986 -53.552
-43.178 -43.194 -43.24 -43.308 -43.387 -43.471 -43.556 -43.645 -43.741 -43.845 -43.956 -44.072 -44.189 -44.302 -44.405 -44.494 -44.564 -44.611 -44.632 -44.629 -44.601 -44.552 -44.484 -44.402 -44.308 -44.206 -44.098 -43.988 -43.875 -43.763 -43.653 -43.546 -43.444 -43.347 -43.256 -43.173 -43.097 -43.03 -42.972 -42.925 -42.888 -42.861 -42.843 -42.832 -42.825 -42.823 -42.822 -42.824 -42.827 -42.833 -42.841 -42.85 -42.859 -42.864 -42.865 -42.858 -42.841 -42.812 -42.769 -42.708 -42.63 -42.534 -42.421 -42.29 -42.142 -41.979 -41.801 -41.609 -41.403 -41.185 -40.955 -40.716 -40.47 -40.22 -39.969 -39.721 -39.481 -39.252 -39.04 -38.849 -38.684 -38.553 -38.462 -38.421 -38.437 -38.521 -38.682 -38.932 -39.278 -39.728 -40.284 -40.948 -41.71 -42.559 -43.471 -44.415 -45.354 -46.251 -47.076 -47.808 -48.434
-47.439 -46.98 -46.363 -45.591 -44.686 -43.701 -42.704 -41.754 -40.896 -40.148 -39.513 -38.98 -38.531 -38.152 -37.829 -37.55 -37.308 -37.101 -36.926 -36.782 -36.667 -36.578 -36.515 -36.474 -36.452 -36.447 -36.456 -36.477 -36.507 -36.544 -36.585 -36.627 -36.666 -36.698 -36.72 -36.729 -36.724 -36.703 -36.666 -36.612 -36.543 -36.46 -36.365 -36.258 -36.142 -36.017 -35.886 -35.749 -35.608 -35.462 -35.313 -35.162 -35.013 -34.869 -34.734 -34.614 -34.512 -34.433 -34.378 -34.349 -34.347 -34.37 -34.416 -34.48 -34.559 -34.646 -34.736 -34.82 -34.894 -34.95 -34.985 -34.994 -34.975 -34.93 -34.861 -34.77 -34.663 -34.545 -34.422 -34.301 -34.187 -34.087 -34.006 -33.951 -33.927 -33.941 -33.999 -34.109 -34.277 -34.512 -34.825 -35.226 -35.725 -36.331 -37.052 -37.892 -38.85 -39.915 -41.065 -42.267 -43.475
-41.915 -41.375 -40.849 -40.364 -39.945 -39.604 -39.346 -39.16 -39.033 -38.949 -38.892 -38.853 -38.825 -38.803 -38.785 -38.768 -38.752 -38.736 -38.72 -38.706 -38.692 -38.679 -38.669 -38.66 -38.653 -38.646 -38.639 -38.629 -38.616 -38.598 -38.572 -38.537 -38.491 -38.434 -38.366 -38.289 -38.203 -38.111 -38.015 -37.917 -37.818 -37.719 -37.621 -37.527 -37.436 -37.35 -37.271 -37.2 -37.136 -37.082 -37.037 -37.001 -36.97 -36.943 -36.914 -36.88 -36.837 -36.783 -36.717 -36.639 -36.549 -36.445 -36.328 -36.196 -36.048 -35.886 -35.707 -35.514 -35.306 -35.085 -34.853 -34.613 -34.368 -34.123 -33.882 -33.65 -33.431 -33.229 -33.05 -32.898 -32.776 -32.689 -32.642 -32.64 -32.691 -32.804 -32.99 -33.259 -33.624 -34.097 -34.687 -35.403 -36.25 -37.228 -38.33 -39.542 -40.838 -42.186 -43.544 -44.867 -46.102
-36.162 -35.709 -35.205 -34.681 -34.163 -33.676 -33.235 -32.843 -32.494 -32.178 -31.883 -31.6 -31.325 -31.059 -30.805 -30.566 -30.345 -30.144 -29.964 -29.806 -29.669 -29.554 -29.461 -29.389 -29.336 -29.301 -29.284 -29.28 -29.29 -29.309 -29.336 -29.368 -29.401 -29.435 -29.468 -29.499 -29.527 -29.553 -29.577 -29.599 -29.621 -29.642 -29.661 -29.68 -29.697 -29.714 -29.731 -29.748 -29.768 -29.789 -29.812 -29.838 -29.866 -29.894 -29.919 -29.94 -29.953 -29.956 -29.946 -29.922 -29.883 -29.827 -29.754 -29.665 -29.558 -29.434 -29.293 -29.133 -28.954 -28.757 -28.542 -28.309 -28.059 -27.791 -27.508 -27.209 -26.894 -26.566 -26.225 -25.874 -25.517 -25.16 -24.809 -24.474 -24.165 -23.897 -23.684 -23.547 -23.505 -23.579 -23.79 -24.156 -24.692 -25.406 -26.297 -27.352 -28.543 -29.826 -31.139 -32.412 -33.555
-43.914 -43.77 -43.637 -43.507 -43.364 -43.194 -42.994 -42.768 -42.524 -42.273 -42.027 -41.793 -41.578 -41.383 -41.21 -41.058 -40.925 -40.808 -40.705 -40.614 -40.532 -40.458 -40.39 -40.329 -40.272 -40.219 -40.171 -40.125 -40.082 -40.04 -39.997 -39.954 -39.909 -39.862 -39.813 -39.762 -39.708 -39.653 -39.598 -39.542 -39.487 -39.433 -39.38 -39.328 -39.277 -39.227 -39.179 -39.133 -39.089 -39.046 -39.005 -38.963 -38.92 -38.873 -38.821 -38.762 -38.695 -38.618 -38.53 -38.431 -38.321 -38.199 -38.065 -37.919 -37.762 -37.593 -37.413 -37.222 -37.021 -36.812 -36.599 -36.383 -36.168 -35.957 -35.751 -35.556 -35.373 -35.208 -35.063 -34.943 -34.852 -34.796 -34.779 -34.81 -34.897 -35.049 -35.277 -35.597 -36.026 -36.583 -37.289 -38.162 -39.215 -40.448 -41.844 -43.363 -44.939 -46.481 -47.896 -49.108 -50.06
-43.662 -43.089 -42.543 -42.054 -41.644 -41.331 -41.124 -41.021 -41.006 -41.057 -41.152 -41.274 -41.408 -41.541 -41.666 -41.774 -41.863 -41.932 -41.979 -42.009 -42.025 -42.032 -42.035 -42.038 -42.044 -42.054 -42.067 -42.084 -42.103 -42.121 -42.137 -42.149 -42.155 -42.153 -42.142 -42.121 -42.09 -42.049 -41.999 -41.941 -41.876 -41.805 -41.729 -41.65 -41.567 -41.481 -41.392 -41.299 -41.2 -41.096 -40.985 -40.866 -40.738 -40.603 -40.461 -40.312 -40.157 -39.997 -39.831 -39.659 -39.48 -39.294 -39.098 -38.891 -38.67 -38.432 -38.175 -37.894 -37.588 -37.253 -36.889 -36.495 -36.074 -35.627 -35.16 -34.679 -34.192 -33.71 -33.244 -32.81 -32.426 -32.11 -31.878 -31.749 -31.738 -31.865 -32.145 -32.597 -33.235 -34.069 -35.102 -36.326 -37.718 -39.237 -40.828 -42.417 -43.923 -45.267 -46.381 -47.231 -47.799
-48.924 -48.669 -48.37 -48.033 -47.676 -47.32 -46.984 -46.678 -46.401 -46.152 -45.927 -45.727 -45.552 -45.403 -45.276 -45.171 -45.084 -45.013 -44.956 -44.91 -44.872 -44.842 -44.818 -44.801 -44.789 -44.784 -44.784 -44.79 -44.8 -44.813 -44.828 -44.843 -44.855 -44.864 -44.868 -44.867 -44.859 -44.846 -44.827 -44.803 -44.775 -44.743 -44.706 -44.666 -44.622 -44.575 -44.525 -44.474 -44.425 -44.38 -44.34 -44.305 -44.277 -44.254 -44.235 -44.218 -44.2 -44.178 -44.149 -44.111 -44.063 -44.004 -43.935 -43.856 -43.767 -43.671 -43.567 -43.456 -43.341 -43.22 -43.095 -42.966 -42.833 -42.698 -42.563 -42.43 -42.302 -42.183 -42.077 -41.987 -41.917 -41.871 -41.853 -41.866 -41.916 -42.009 -42.152 -42.352 -42.617 -42.954 -43.368 -43.862 -44.435 -45.08 -45.78 -46.509 -47.235 -47.928 -48.559 -49.111 -49.57
-49.318 -49.089 -48.859 -48.64 -48.445 -48.287 -48.176 -48.113 -48.091 -48.094 -48.11 -48.126 -48.137 -48.139 -48.132 -48.116 -48.092 -48.06 -48.023 -47.982 -47.939 -47.896 -47.855 -47.816 -47.781 -47.748 -47.718 -47.689 -47.661 -47.63 -47.595 -47.556 -47.511 -47.459 -47.402 -47.34 -47.273 -47.203 -47.13 -47.057 -46.984 -46.913 -46.844 -46.778 -46.714 -46.652 -46.591 -46.53 -46.466 -46.399 -46.325 -46.244 -46.154 -46.054 -45.944 -45.826 -45.702 -45.573 -45.443 -45.311 -45.18 -45.049 -44.919 -44.786 -44.649 -44.507 -44.358 -44.201 -44.036 -43.864 -43.685 -43.5 -43.312 -43.122 -42.932 -42.745 -42.563 -42.388 -42.221 -42.066 -41.923 -41.794 -41.682 -41.589 -41.518 -41.47 -41.45 -41.461 -41.508 -41.597 -41.736 -41.935 -42.205 -42.558 -43.003 -43.547 -44.191 -44.922 -45.718 -46.549 -47.38
-49.372 -48.935 -48.441 -47.916 -47.392 -46.915 -46.516 -46.207 -45.98 -45.818 -45.7 -45.613 -45.547 -45.495 -45.455 -45.424 -45.401 -45.384 -45.373 -45.368 -45.368 -45.374 -45.383 -45.393 -45.404 -45.412 -45.413 -45.404 -45.382 -45.344 -45.29 -45.218 -45.131 -45.034 -44.933 -44.835 -44.742 -44.656 -44.576 -44.502 -44.435 -44.374 -44.32 -44.273 -44.231 -44.194 -44.162 -44.134 -44.111 -44.091 -44.076 -44.064 -44.053 -44.041 -44.027 -44.006 -43.978 -43.937 -43.883 -43.814 -43.732 -43.639 -43.538 -43.43 -43.32 -43.211 -43.107 -43.009 -42.918 -42.834 -42.755 -42.679 -42.605 -42.533 -42.462 -42.391 -42.32 -42.25 -42.186 -42.132 -42.098 -42.093 -42.127 -42.209 -42.343 -42.534 -42.783 -43.088 -43.445 -43.849 -44.293 -44.77 -45.276 -45.807 -46.36 -46.931 -47.511 -48.088 -48.648 -49.174 -49.647
-41.287 -41.08 -40.816 -40.505 -40.17 -39.848 -39.576 -39.376 -39.252 -39.198 -39.201 -39.245 -39.317 -39.403 -39.492 -39.574 -39.644 -39.697 -39.733 -39.752 -39.756 -39.746 -39.727 -39.701 -39.669 -39.632 -39.589 -39.541 -39.486 -39.422 -39.349 -39.265 -39.171 -39.067 -38.954 -38.835 -38.713 -38.59 -38.47 -38.353 -38.24 -38.131 -38.027 -37.928 -37.834 -37.746 -37.662 -37.584 -37.511 -37.443 -37.377 -37.315 -37.254 -37.195 -37.136 -37.076 -37.015 -36.951 -36.883 -36.81 -36.73 -36.642 -36.547 -36.443 -36.33 -36.206 -36.073 -35.929 -35.774 -35.609 -35.435 -35.252 -35.062 -34.869 -34.675 -34.483 -34.297 -34.122 -33.961 -33.82 -33.704 -33.622 -33.581 -33.591 -33.663 -33.81 -34.042 -34.372 -34.809 -35.36 -36.026 -36.806 -37.686 -38.647 -39.657 -40.674 -41.655 -42.556 -43.344 -43.998 -44.503
-48.214 -47.924 -47.552 -47.106 -46.602 -46.07 -45.544 -45.05 -44.607 -44.226 -43.909 -43.657 -43.464 -43.322 -43.224 -43.159 -43.119 -43.096 -43.084 -43.076 -43.069 -43.059 -43.045 -43.026 -43 -42.969 -42.93 -42.885 -42.835 -42.78 -42.722 -42.664 -42.607 -42.553 -42.504 -42.462 -42.426 -42.398 -42.376 -42.362 -42.357 -42.361 -42.375 -42.399 -42.434 -42.478 -42.531 -42.59 -42.651 -42.711 -42.765 -42.81 -42.842 -42.86 -42.864 -42.855 -42.831 -42.794 -42.744 -42.68 -42.604 -42.515 -42.414 -42.303 -42.184 -42.057 -41.927 -41.795 -41.663 -41.534 -41.411 -41.296 -41.192 -41.101 -41.027 -40.971 -40.937 -40.927 -40.944 -40.993 -41.076 -41.197 -41.361 -41.571 -41.834 -42.155 -42.543 -43.006 -43.556 -44.204 -44.962 -45.841 -46.839 -47.946 -49.134 -50.36 -51.57 -52.705 -53.709 -54.535 -55.135
-48.982 -48.553 -48.122 -47.702 -47.302 -46.93 -46.591 -46.285 -46.009 -45.761 -45.537 -45.332 -45.145 -44.974 -44.819 -44.677 -44.549 -44.434 -44.332 -44.24 -44.159 -44.088 -44.025 -43.97 -43.922 -43.88 -43.842 -43.809 -43.779 -43.751 -43.725 -43.7 -43.674 -43.648 -43.621 -43.592 -43.562 -43.531 -43.499 -43.467 -43.435 -43.405 -43.377 -43.351 -43.327 -43.305 -43.283 -43.26 -43.235 -43.206 -43.17 -43.128 -43.076 -43.015 -42.944 -42.864 -42.774 -42.677 -42.573 -42.461 -42.343 -42.219 -42.088 -41.952 -41.808 -41.656 -41.496 -41.326 -41.146 -40.957 -40.759 -40.554 -40.343 -40.13 -39.917 -39.711 -39.514 -39.334 -39.175 -39.047 -38.956 -38.912 -38.925 -39.008 -39.173 -39.434 -39.804 -40.297 -40.925 -41.699 -42.625 -43.707 -44.942 -46.318 -47.811 -49.39 -51.009 -52.617 -54.158 -55.584 -56.844
-54.898 -54.656 -54.401 -54.141 -53.881 -53.624 -53.373 -53.13 -52.896 -52.671 -52.454 -52.244 -52.041 -51.845 -51.656 -51.474 -51.3 -51.134 -50.978 -50.83 -50.691 -50.561 -50.44 -50.327 -50.222 -50.122 -50.029 -49.939 -49.853 -49.769 -49.686 -49.603 -49.521 -49.438 -49.354 -49.27 -49.187 -49.105 -49.025 -48.95 -48.88 -48.818 -48.764 -48.72 -48.685 -48.66 -48.643 -48.632 -48.624 -48.617 -48.608 -48.593 -48.572 -48.54 -48.498 -48.445 -48.381 -48.305 -48.219 -48.124 -48.021 -47.91 -47.794 -47.674 -47.551 -47.426 -47.301 -47.177 -47.055 -46.938 -46.825 -46.72 -46.622 -46.535 -46.459 -46.396 -46.348 -46.318 -46.306 -46.317 -46.353 -46.418 -46.517 -46.656 -46.842 -47.082 -47.386 -47.763 -48.222 -48.771 -49.415 -50.157 -50.993 -51.913 -52.901 -53.934 -54.987 -56.033 -57.049 -58.02 -58.937
-39.446 -39.133 -38.818 -38.504 -38.197 -37.909 -37.652 -37.435 -37.262 -37.131 -37.038 -36.977 -36.944 -37.325 -37.13 -37.005 -36.934 -36.908 -36.919 -36.959 -37.02 -37.095 -37.178 -37.263 -37.345 -37.421 -37.488 -37.546 -37.594 -37.632 -37.661 -37.681 -37.693 -37.696 -37.691 -37.678 -37.656 -37.624 -37.584 -37.535 -37.478 -37.414 -37.342 -37.264 -37.18 -37.09 -36.995 -36.894 -36.789 -36.679 -36.565 -36.446 -36.323 -36.194 -36.057 -35.911 -35.755 -35.586 -35.405 -35.209 -35 -34.776 -34.54 -34.291 -34.032 -33.765 -33.491 -33.214 -32.936 -32.661 -32.391 -32.13 -31.882 -31.649 -31.434 -31.242 -31.074 -30.933 -30.825 -30.75 -30.714 -30.719 -30.771 -30.874 -31.033 -31.256 -31.549 -31.92 -32.377 -32.925 -33.57 -34.314 -35.155 -36.083 -37.081 -38.125 -39.18 -40.205 -41.156 -41.992 -42.676
