# Supplementary material for: Ankle and midtarsal joint quasi-stiffness during walking with added mass
Source: PeerJ. 2019 Sep 19;7:e7487. doi: 10.7717/peerj.7487 (PMC6754976; doi:10.7717/peerj.7487)
Supplement: Supplemental Information 1 — Ankle and midtarsal range of motion, peak moment and stiffness and time series of normalized moment and angle. [file peerj-07-7487-s001.zip › midtarsalAngle_W15.txt]

1 2 3 4 5 6 7 8 9 10 11 12 13 14 15 16 17 18 19 20 21 22 23 24 25 26 27 28 29 30 31 32 33 34 35 36 37 38 39 40 41 42 43 44 45 46 47 48 49 50 51 52 53 54 55 56 57 58 59 60 61 62 63 64 65 66 67 68 69 70 71 72 73 74 75 76 77 78 79 80 81 82 83 84 85 86 87 88 89 90 91 92 93 94 95 96 97 98 99 100 101
-63.276 -63.027 -62.861 -62.768 -62.727 -62.714 -62.71 -62.7 -62.674 -62.627 -62.562 -62.485 -62.402 -62.321 -62.246 -62.182 -62.13 -62.09 -62.06 -62.037 -62.018 -62.002 -61.985 -61.967 -61.946 -61.92 -61.89 -61.856 -61.819 -61.779 -61.739 -61.698 -61.659 -61.622 -61.59 -61.562 -61.537 -61.516 -61.496 -61.474 -61.447 -61.414 -61.369 -61.311 -61.236 -61.142 -61.026 -60.887 -60.723 -60.532 -60.315 -60.072 -59.805 -59.519 -59.22 -58.912 -58.6 -58.287 -57.974 -57.663 -57.354 -57.048 -56.746 -56.45 -56.161 -55.881 -55.611 -55.353 -55.107 -54.875 -54.658 -54.456 -54.271 -54.103 -53.954 -53.825 -53.717 -53.632 -53.573 -53.542 -53.543 -53.581 -53.664 -53.799 -53.998 -54.273 -54.64 -55.116 -55.719 -56.464 -57.362 -58.416 -59.617 -60.938 -62.339 -63.758 -65.125 -66.37 -67.436 -68.293 -68.937
-45.591 -45.327 -45.101 -44.923 -44.795 -44.715 -44.675 -44.665 -44.669 -44.677 -44.678 -44.667 -44.641 -44.597 -44.538 -44.463 -44.374 -44.274 -44.164 -44.046 -43.923 -43.797 -43.668 -43.54 -43.412 -43.285 -43.159 -43.034 -42.908 -42.781 -42.652 -42.519 -42.382 -42.241 -42.096 -41.948 -41.797 -41.647 -41.497 -41.35 -41.203 -41.058 -40.914 -40.772 -40.631 -40.491 -40.35 -40.205 -40.052 -39.89 -39.715 -39.527 -39.327 -39.117 -38.903 -38.689 -38.483 -38.288 -38.111 -37.953 -37.816 -37.701 -37.605 -37.527 -37.462 -37.407 -37.36 -37.32 -37.285 -37.253 -37.225 -37.199 -37.176 -37.156 -37.141 -37.132 -37.132 -37.144 -37.173 -37.222 -37.297 -37.406 -37.554 -37.75 -38.004 -38.323 -38.718 -39.199 -39.773 -40.45 -41.235 -42.13 -43.132 -44.232 -45.41 -46.635 -47.867 -49.057 -50.154 -51.114 -51.896
-39.544 -39.078 -38.585 -38.106 -37.679 -37.341 -37.111 -36.993 -36.977 -37.046 -37.184 -37.372 -37.592 -37.829 -38.066 -38.292 -38.498 -38.676 -38.822 -38.935 -39.011 -39.052 -39.058 -39.032 -38.978 -38.901 -38.807 -38.705 -38.602 -38.503 -38.412 -38.329 -38.257 -38.194 -38.138 -38.089 -38.047 -38.01 -37.978 -37.952 -37.93 -37.914 -37.9 -37.888 -37.877 -37.863 -37.845 -37.82 -37.783 -37.731 -37.66 -37.567 -37.452 -37.314 -37.158 -36.986 -36.804 -36.616 -36.426 -36.236 -36.045 -35.853 -35.657 -35.454 -35.244 -35.023 -34.793 -34.553 -34.305 -34.049 -33.788 -33.524 -33.26 -32.999 -32.745 -32.501 -32.271 -32.061 -31.873 -31.712 -31.584 -31.493 -31.445 -31.447 -31.505 -31.628 -31.824 -32.103 -32.475 -32.95 -33.539 -34.25 -35.087 -36.045 -37.109 -38.248 -39.418 -40.564 -41.628 -42.559 -43.314
-42.606 -42.304 -42.039 -41.813 -41.62 -41.452 -41.3 -41.154 -41.006 -40.853 -40.696 -40.536 -40.376 -40.221 -40.072 -39.932 -39.803 -39.686 -39.581 -39.488 -39.405 -39.333 -39.269 -39.213 -39.163 -39.118 -39.077 -39.038 -39.002 -38.966 -38.933 -38.901 -38.872 -38.847 -38.825 -38.806 -38.792 -38.782 -38.777 -38.776 -38.778 -38.781 -38.783 -38.779 -38.767 -38.743 -38.704 -38.647 -38.571 -38.481 -38.38 -38.279 -38.186 -38.111 -38.058 -38.029 -38.02 -38.026 -38.037 -38.045 -38.044 -38.028 -37.996 -37.945 -37.878 -37.794 -37.695 -37.585 -37.467 -37.344 -37.218 -37.095 -36.974 -36.859 -36.75 -36.646 -36.547 -36.454 -36.364 -36.278 -36.196 -36.119 -36.049 -35.993 -35.955 -35.946 -35.978 -36.064 -36.224 -36.479 -36.852 -37.367 -38.042 -38.887 -39.895 -41.036 -42.259 -43.494 -44.666 -45.717 -46.599
-52.044 -51.738 -51.455 -51.21 -51.01 -50.859 -50.76 -50.704 -50.675 -50.652 -50.616 -50.558 -50.477 -50.375 -50.259 -50.134 -50.006 -49.88 -49.76 -49.648 -49.545 -49.451 -49.365 -49.283 -49.202 -49.121 -49.039 -48.953 -48.864 -48.77 -48.67 -48.562 -48.444 -48.316 -48.177 -48.026 -47.865 -47.696 -47.52 -47.34 -47.155 -46.968 -46.781 -46.593 -46.406 -46.219 -46.034 -45.849 -45.664 -45.478 -45.29 -45.097 -44.898 -44.693 -44.481 -44.264 -44.041 -43.813 -43.579 -43.339 -43.091 -42.834 -42.567 -42.293 -42.01 -41.72 -41.426 -41.129 -40.832 -40.537 -40.249 -39.97 -39.704 -39.456 -39.229 -39.026 -38.852 -38.71 -38.604 -38.54 -38.521 -38.555 -38.647 -38.803 -39.028 -39.332 -39.723 -40.215 -40.822 -41.56 -42.446 -43.493 -44.711 -46.098 -47.639 -49.297 -51.017 -52.721 -54.322 -55.745 -56.916
-51.699 -51.318 -50.971 -50.668 -50.408 -50.181 -49.977 -49.787 -49.603 -49.426 -49.257 -49.099 -48.957 -48.83 -48.717 -48.616 -48.523 -48.436 -48.351 -48.267 -48.183 -48.099 -48.017 -47.94 -47.867 -47.799 -47.735 -47.676 -47.62 -47.567 -47.517 -47.47 -47.427 -47.387 -47.349 -47.314 -47.279 -47.244 -47.21 -47.176 -47.145 -47.115 -47.086 -47.058 -47.029 -46.999 -46.969 -46.937 -46.904 -46.87 -46.832 -46.788 -46.737 -46.675 -46.602 -46.517 -46.423 -46.321 -46.214 -46.103 -45.99 -45.875 -45.76 -45.643 -45.525 -45.406 -45.284 -45.158 -45.027 -44.888 -44.739 -44.579 -44.407 -44.223 -44.03 -43.835 -43.642 -43.461 -43.297 -43.157 -43.047 -42.973 -42.942 -42.962 -43.04 -43.187 -43.413 -43.731 -44.156 -44.704 -45.39 -46.223 -47.209 -48.339 -49.588 -50.912 -52.251 -53.535 -54.693 -55.678 -56.451
-49.858 -49.437 -48.978 -48.503 -48.036 -47.603 -47.226 -46.91 -46.651 -46.437 -46.263 -46.121 -46.01 -45.923 -45.856 -45.804 -45.766 -45.74 -45.722 -45.713 -45.71 -45.712 -45.717 -45.724 -45.733 -45.742 -45.752 -45.763 -45.772 -45.781 -45.789 -45.795 -45.799 -45.801 -45.801 -45.801 -45.8 -45.8 -45.802 -45.806 -45.812 -45.819 -45.825 -45.828 -45.823 -45.806 -45.775 -45.728 -45.665 -45.588 -45.5 -45.404 -45.304 -45.203 -45.103 -45.006 -44.913 -44.822 -44.734 -44.645 -44.555 -44.459 -44.356 -44.245 -44.123 -43.989 -43.844 -43.687 -43.518 -43.34 -43.154 -42.962 -42.769 -42.577 -42.392 -42.218 -42.059 -41.922 -41.811 -41.731 -41.689 -41.689 -41.736 -41.835 -41.989 -42.203 -42.483 -42.836 -43.268 -43.785 -44.395 -45.101 -45.904 -46.8 -47.775 -48.802 -49.843 -50.849 -51.768 -52.561 -53.193
-42.029 -41.857 -41.698 -41.558 -41.44 -41.348 -41.29 -41.271 -41.291 -41.347 -41.431 -41.537 -41.655 -41.778 -41.897 -42.008 -42.105 -42.186 -42.248 -42.29 -42.311 -42.314 -42.299 -42.267 -42.222 -42.164 -42.097 -42.022 -41.943 -41.859 -41.774 -41.689 -41.604 -41.52 -41.44 -41.362 -41.289 -41.22 -41.157 -41.101 -41.053 -41.014 -40.985 -40.964 -40.949 -40.939 -40.931 -40.924 -40.918 -40.913 -40.908 -40.902 -40.895 -40.885 -40.868 -40.845 -40.812 -40.77 -40.716 -40.652 -40.575 -40.485 -40.381 -40.262 -40.125 -39.972 -39.802 -39.615 -39.411 -39.191 -38.957 -38.711 -38.454 -38.19 -37.923 -37.657 -37.396 -37.145 -36.909 -36.694 -36.505 -36.348 -36.23 -36.159 -36.143 -36.194 -36.32 -36.533 -36.843 -37.259 -37.788 -38.43 -39.179 -40.022 -40.935 -41.887 -42.843 -43.764 -44.622 -45.399 -46.085
-46.398 -45.87 -45.214 -44.436 -43.551 -42.6 -41.64 -40.724 -39.89 -39.154 -38.519 -37.974 -37.507 -37.108 -36.764 -36.47 -36.218 -36.007 -35.833 -35.697 -35.599 -35.537 -35.511 -35.517 -35.553 -35.614 -35.697 -35.797 -35.908 -36.026 -36.146 -36.265 -36.377 -36.479 -36.567 -36.639 -36.692 -36.724 -36.734 -36.721 -36.686 -36.628 -36.549 -36.45 -36.331 -36.194 -36.042 -35.875 -35.697 -35.509 -35.315 -35.117 -34.919 -34.723 -34.533 -34.353 -34.186 -34.036 -33.906 -33.799 -33.718 -33.664 -33.638 -33.641 -33.669 -33.719 -33.785 -33.858 -33.928 -33.985 -34.019 -34.024 -33.997 -33.939 -33.852 -33.74 -33.61 -33.466 -33.315 -33.165 -33.022 -32.894 -32.787 -32.707 -32.662 -32.658 -32.702 -32.802 -32.965 -33.201 -33.522 -33.938 -34.462 -35.103 -35.871 -36.773 -37.808 -38.964 -40.215 -41.52 -42.821
-41.972 -41.362 -40.777 -40.248 -39.8 -39.445 -39.186 -39.009 -38.894 -38.818 -38.764 -38.721 -38.682 -38.644 -38.606 -38.567 -38.531 -38.498 -38.47 -38.447 -38.428 -38.413 -38.401 -38.391 -38.381 -38.371 -38.36 -38.345 -38.328 -38.306 -38.278 -38.245 -38.204 -38.156 -38.1 -38.035 -37.963 -37.886 -37.809 -37.733 -37.661 -37.594 -37.533 -37.478 -37.431 -37.388 -37.349 -37.311 -37.268 -37.217 -37.154 -37.075 -36.979 -36.864 -36.731 -36.582 -36.422 -36.254 -36.082 -35.906 -35.726 -35.541 -35.351 -35.153 -34.945 -34.725 -34.493 -34.246 -33.984 -33.709 -33.423 -33.129 -32.831 -32.535 -32.247 -31.975 -31.726 -31.506 -31.323 -31.183 -31.091 -31.052 -31.071 -31.154 -31.306 -31.538 -31.86 -32.286 -32.832 -33.515 -34.351 -35.355 -36.534 -37.883 -39.38 -40.983 -42.634 -44.26 -45.783 -47.136 -48.253
-35.688 -35.361 -34.967 -34.509 -33.991 -33.433 -32.859 -32.296 -31.763 -31.269 -30.824 -30.429 -30.089 -29.803 -29.569 -29.383 -29.237 -29.126 -29.042 -28.98 -28.934 -28.899 -28.873 -28.852 -28.836 -28.823 -28.812 -28.805 -28.8 -28.797 -28.795 -28.793 -28.791 -28.786 -28.779 -28.77 -28.757 -28.742 -28.726 -28.709 -28.692 -28.676 -28.662 -28.648 -28.636 -28.626 -28.62 -28.62 -28.626 -28.641 -28.664 -28.694 -28.727 -28.762 -28.795 -28.822 -28.839 -28.844 -28.836 -28.812 -28.773 -28.718 -28.646 -28.558 -28.454 -28.335 -28.2 -28.051 -27.887 -27.71 -27.519 -27.319 -27.109 -26.894 -26.677 -26.461 -26.249 -26.045 -25.851 -25.671 -25.508 -25.365 -25.245 -25.152 -25.089 -25.062 -25.076 -25.139 -25.258 -25.444 -25.71 -26.067 -26.53 -27.11 -27.818 -28.66 -29.635 -30.735 -31.938 -33.208 -34.5
-43.751 -43.608 -43.472 -43.334 -43.176 -42.984 -42.754 -42.49 -42.203 -41.907 -41.614 -41.334 -41.071 -40.831 -40.613 -40.418 -40.242 -40.084 -39.94 -39.81 -39.691 -39.581 -39.481 -39.389 -39.305 -39.227 -39.157 -39.092 -39.033 -38.977 -38.923 -38.87 -38.817 -38.762 -38.707 -38.651 -38.594 -38.537 -38.483 -38.43 -38.381 -38.336 -38.295 -38.256 -38.221 -38.187 -38.154 -38.12 -38.086 -38.05 -38.013 -37.972 -37.928 -37.878 -37.821 -37.756 -37.681 -37.596 -37.5 -37.394 -37.276 -37.147 -37.008 -36.861 -36.706 -36.544 -36.376 -36.204 -36.028 -35.848 -35.666 -35.483 -35.299 -35.118 -34.941 -34.772 -34.614 -34.471 -34.348 -34.247 -34.175 -34.136 -34.135 -34.181 -34.284 -34.456 -34.711 -35.065 -35.534 -36.135 -36.886 -37.798 -38.877 -40.119 -41.501 -42.976 -44.476 -45.914 -47.206 -48.29 -49.121
-42.556 -42.07 -41.62 -41.233 -40.925 -40.71 -40.593 -40.563 -40.602 -40.684 -40.79 -40.904 -41.014 -41.111 -41.191 -41.251 -41.291 -41.311 -41.314 -41.302 -41.279 -41.251 -41.219 -41.187 -41.159 -41.136 -41.12 -41.109 -41.104 -41.103 -41.104 -41.104 -41.102 -41.096 -41.084 -41.065 -41.037 -41 -40.953 -40.897 -40.83 -40.754 -40.669 -40.575 -40.474 -40.367 -40.257 -40.146 -40.035 -39.927 -39.82 -39.713 -39.605 -39.493 -39.377 -39.254 -39.124 -38.986 -38.838 -38.678 -38.505 -38.316 -38.112 -37.892 -37.654 -37.396 -37.117 -36.814 -36.485 -36.128 -35.745 -35.334 -34.899 -34.442 -33.97 -33.488 -33.007 -32.535 -32.085 -31.674 -31.318 -31.036 -30.847 -30.766 -30.81 -30.994 -31.333 -31.844 -32.538 -33.426 -34.506 -35.772 -37.199 -38.751 -40.374 -42.002 -43.562 -44.986 -46.217 -47.227 -48.002
-48.128 -47.807 -47.459 -47.096 -46.729 -46.38 -46.064 -45.788 -45.548 -45.339 -45.159 -45.006 -44.879 -44.778 -44.697 -44.636 -44.589 -44.554 -44.528 -44.508 -44.494 -44.485 -44.48 -44.48 -44.483 -44.488 -44.496 -44.505 -44.513 -44.519 -44.521 -44.52 -44.513 -44.5 -44.482 -44.459 -44.432 -44.404 -44.374 -44.346 -44.32 -44.298 -44.28 -44.266 -44.256 -44.25 -44.249 -44.251 -44.257 -44.265 -44.275 -44.284 -44.292 -44.296 -44.293 -44.282 -44.261 -44.228 -44.183 -44.124 -44.053 -43.966 -43.867 -43.756 -43.635 -43.504 -43.367 -43.223 -43.074 -42.922 -42.767 -42.611 -42.455 -42.301 -42.152 -42.011 -41.879 -41.76 -41.656 -41.572 -41.509 -41.472 -41.463 -41.488 -41.55 -41.655 -41.808 -42.016 -42.285 -42.623 -43.036 -43.528 -44.1 -44.742 -45.436 -46.154 -46.862 -47.526 -48.117 -48.621 -49.029
-49.227 -48.967 -48.722 -48.505 -48.325 -48.19 -48.101 -48.049 -48.026 -48.02 -48.022 -48.026 -48.031 -48.034 -48.034 -48.031 -48.025 -48.013 -47.997 -47.975 -47.947 -47.915 -47.878 -47.837 -47.792 -47.743 -47.691 -47.635 -47.576 -47.513 -47.447 -47.378 -47.307 -47.233 -47.158 -47.082 -47.004 -46.924 -46.842 -46.755 -46.666 -46.574 -46.479 -46.383 -46.285 -46.185 -46.083 -45.979 -45.873 -45.762 -45.646 -45.525 -45.402 -45.279 -45.158 -45.042 -44.933 -44.829 -44.729 -44.631 -44.532 -44.429 -44.319 -44.2 -44.071 -43.929 -43.776 -43.614 -43.444 -43.268 -43.088 -42.906 -42.725 -42.546 -42.371 -42.201 -42.038 -41.883 -41.737 -41.601 -41.477 -41.366 -41.271 -41.194 -41.139 -41.109 -41.109 -41.144 -41.22 -41.346 -41.533 -41.794 -42.144 -42.597 -43.166 -43.854 -44.654 -45.545 -46.49 -47.442 -48.347
-49.248 -48.8 -48.288 -47.738 -47.19 -46.694 -46.286 -45.975 -45.748 -45.585 -45.468 -45.383 -45.321 -45.276 -45.243 -45.219 -45.201 -45.187 -45.176 -45.165 -45.155 -45.145 -45.134 -45.121 -45.106 -45.087 -45.063 -45.033 -44.996 -44.952 -44.904 -44.853 -44.801 -44.75 -44.699 -44.651 -44.605 -44.564 -44.527 -44.496 -44.471 -44.449 -44.432 -44.418 -44.407 -44.398 -44.392 -44.389 -44.387 -44.389 -44.394 -44.402 -44.411 -44.418 -44.416 -44.401 -44.365 -44.308 -44.227 -44.125 -44.009 -43.885 -43.758 -43.632 -43.511 -43.399 -43.296 -43.204 -43.124 -43.056 -43.002 -42.961 -42.936 -42.925 -42.928 -42.943 -42.967 -42.997 -43.03 -43.065 -43.1 -43.137 -43.179 -43.231 -43.304 -43.415 -43.578 -43.803 -44.094 -44.448 -44.863 -45.335 -45.861 -46.435 -47.055 -47.711 -48.387 -49.062 -49.709 -50.306 -50.829
-41.652 -41.447 -41.195 -40.911 -40.61 -40.311 -40.032 -39.785 -39.581 -39.426 -39.317 -39.246 -39.205 -39.185 -39.177 -39.176 -39.177 -39.176 -39.171 -39.161 -39.146 -39.125 -39.101 -39.072 -39.039 -39.002 -38.961 -38.915 -38.864 -38.806 -38.742 -38.671 -38.592 -38.508 -38.417 -38.322 -38.225 -38.125 -38.024 -37.922 -37.82 -37.717 -37.614 -37.512 -37.413 -37.318 -37.226 -37.14 -37.057 -36.979 -36.904 -36.835 -36.769 -36.708 -36.65 -36.595 -36.543 -36.492 -36.441 -36.388 -36.332 -36.27 -36.201 -36.122 -36.033 -35.931 -35.817 -35.689 -35.548 -35.394 -35.229 -35.053 -34.867 -34.675 -34.476 -34.275 -34.074 -33.877 -33.686 -33.505 -33.341 -33.197 -33.081 -33.001 -32.967 -32.99 -33.081 -33.253 -33.516 -33.88 -34.351 -34.932 -35.622 -36.411 -37.285 -38.218 -39.179 -40.138 -41.06 -41.915 -42.671
-47.975 -47.647 -47.229 -46.738 -46.195 -45.637 -45.096 -44.6 -44.166 -43.801 -43.506 -43.279 -43.115 -43.005 -42.939 -42.907 -42.899 -42.905 -42.918 -42.933 -42.944 -42.95 -42.947 -42.935 -42.913 -42.881 -42.841 -42.792 -42.738 -42.679 -42.616 -42.552 -42.488 -42.427 -42.369 -42.316 -42.267 -42.222 -42.18 -42.141 -42.103 -42.067 -42.035 -42.007 -41.985 -41.969 -41.96 -41.955 -41.957 -41.963 -41.974 -41.99 -42.012 -42.039 -42.07 -42.101 -42.128 -42.146 -42.147 -42.127 -42.082 -42.011 -41.918 -41.805 -41.678 -41.54 -41.393 -41.241 -41.086 -40.93 -40.776 -40.627 -40.486 -40.357 -40.242 -40.145 -40.07 -40.018 -39.992 -39.997 -40.035 -40.11 -40.227 -40.391 -40.607 -40.884 -41.23 -41.655 -42.173 -42.8 -43.551 -44.442 -45.481 -46.662 -47.962 -49.335 -50.719 -52.041 -53.228 -54.221 -54.966
-49.84 -49.321 -48.788 -48.266 -47.777 -47.338 -46.96 -46.648 -46.398 -46.204 -46.056 -45.942 -45.852 -45.776 -45.705 -45.634 -45.559 -45.479 -45.393 -45.303 -45.21 -45.116 -45.025 -44.939 -44.858 -44.786 -44.721 -44.664 -44.612 -44.566 -44.522 -44.479 -44.435 -44.391 -44.344 -44.297 -44.249 -44.202 -44.157 -44.116 -44.079 -44.046 -44.017 -43.992 -43.97 -43.95 -43.931 -43.912 -43.891 -43.868 -43.84 -43.808 -43.769 -43.723 -43.67 -43.609 -43.539 -43.46 -43.371 -43.27 -43.155 -43.026 -42.881 -42.719 -42.54 -42.345 -42.136 -41.913 -41.679 -41.438 -41.193 -40.949 -40.71 -40.481 -40.266 -40.068 -39.892 -39.743 -39.625 -39.545 -39.51 -39.527 -39.603 -39.748 -39.969 -40.274 -40.67 -41.167 -41.775 -42.503 -43.363 -44.365 -45.516 -46.813 -48.243 -49.777 -51.372 -52.974 -54.517 -55.944 -57.194
-54.479 -54.323 -54.127 -53.904 -53.665 -53.42 -53.179 -52.946 -52.725 -52.515 -52.317 -52.128 -51.946 -51.768 -51.595 -51.426 -51.262 -51.102 -50.948 -50.801 -50.66 -50.526 -50.399 -50.279 -50.166 -50.058 -49.956 -49.86 -49.769 -49.682 -49.6 -49.522 -49.449 -49.38 -49.315 -49.254 -49.198 -49.146 -49.099 -49.056 -49.017 -48.983 -48.953 -48.927 -48.905 -48.886 -48.87 -48.855 -48.841 -48.826 -48.809 -48.788 -48.763 -48.732 -48.695 -48.652 -48.601 -48.544 -48.479 -48.408 -48.33 -48.247 -48.157 -48.063 -47.965 -47.864 -47.761 -47.657 -47.553 -47.451 -47.352 -47.257 -47.168 -47.085 -47.011 -46.945 -46.89 -46.846 -46.815 -46.799 -46.8 -46.822 -46.871 -46.952 -47.074 -47.248 -47.484 -47.797 -48.201 -48.708 -49.33 -50.075 -50.941 -51.921 -52.996 -54.136 -55.306 -56.465 -57.573 -58.596 -59.503
-38.485 -38.327 -38.198 -38.077 -37.957 -37.832 -37.702 -37.573 -37.447 -37.332 -37.229 -37.144 -37.076 -37.025 -36.991 -36.972 -36.964 -36.968 -36.979 -36.997 -37.02 -37.046 -37.074 -37.105 -37.137 -37.169 -37.203 -37.236 -37.27 -37.304 -37.337 -37.369 -37.399 -37.427 -37.452 -37.472 -37.489 -37.499 -37.503 -37.498 -37.485 -37.461 -37.427 -37.381 -37.323 -37.252 -37.169 -37.074 -36.967 -36.85 -36.722 -36.584 -36.437 -36.282 -36.118 -35.945 -35.763 -35.572 -35.371 -35.16 -34.938 -34.706 -34.463 -34.211 -33.949 -33.681 -33.407 -33.13 -32.852 -32.576 -32.305 -32.043 -31.793 -31.557 -31.34 -31.144 -30.973 -30.83 -30.719 -30.644 -30.608 -30.617 -30.675 -30.788 -30.962 -31.204 -31.524 -31.93 -32.43 -33.03 -33.735 -34.544 -35.449 -36.435 -37.478 -38.547 -39.604 -40.613 -41.542 -42.369 -43.083
