# Supplementary material for: Ankle and midtarsal joint quasi-stiffness during walking with added mass
Source: PeerJ. 2019 Sep 19;7:e7487. doi: 10.7717/peerj.7487 (PMC6754976; doi:10.7717/peerj.7487)
Supplement: Supplemental Information 1 — Ankle and midtarsal range of motion, peak moment and stiffness and time series of normalized moment and angle. [file peerj-07-7487-s001.zip › midtarsalAngle_W30.txt]

1 2 3 4 5 6 7 8 9 10 11 12 13 14 15 16 17 18 19 20 21 22 23 24 25 26 27 28 29 30 31 32 33 34 35 36 37 38 39 40 41 42 43 44 45 46 47 48 49 50 51 52 53 54 55 56 57 58 59 60 61 62 63 64 65 66 67 68 69 70 71 72 73 74 75 76 77 78 79 80 81 82 83 84 85 86 87 88 89 90 91 92 93 94 95 96 97 98 99 100 101
-62.801 -62.61 -62.491 -62.42 -62.38 -62.359 -62.346 -62.335 -62.322 -62.308 -62.296 -62.286 -62.28 -62.278 -62.279 -62.283 -62.289 -62.295 -62.302 -62.31 -62.318 -62.328 -62.337 -62.348 -62.355 -62.359 -62.357 -62.348 -62.33 -62.305 -62.271 -62.231 -62.186 -62.138 -62.091 -62.046 -62.005 -61.966 -61.928 -61.889 -61.847 -61.799 -61.745 -61.681 -61.606 -61.516 -61.409 -61.283 -61.137 -60.969 -60.777 -60.561 -60.322 -60.063 -59.788 -59.503 -59.21 -58.911 -58.607 -58.3 -57.988 -57.672 -57.353 -57.032 -56.71 -56.39 -56.075 -55.766 -55.466 -55.177 -54.901 -54.637 -54.389 -54.156 -53.94 -53.743 -53.566 -53.411 -53.281 -53.178 -53.108 -53.079 -53.097 -53.175 -53.326 -53.568 -53.919 -54.399 -55.023 -55.804 -56.745 -57.842 -59.077 -60.418 -61.817 -63.214 -64.536 -65.717 -66.7 -67.454 -67.966
-45.123 -44.777 -44.475 -44.238 -44.073 -43.98 -43.951 -43.972 -44.025 -44.094 -44.165 -44.229 -44.279 -44.312 -44.326 -44.324 -44.305 -44.272 -44.226 -44.171 -44.108 -44.039 -43.968 -43.894 -43.819 -43.743 -43.665 -43.585 -43.501 -43.412 -43.317 -43.215 -43.106 -42.989 -42.863 -42.73 -42.589 -42.442 -42.29 -42.133 -41.973 -41.811 -41.647 -41.485 -41.326 -41.17 -41.018 -40.869 -40.721 -40.572 -40.418 -40.258 -40.093 -39.923 -39.75 -39.575 -39.4 -39.225 -39.053 -38.884 -38.72 -38.562 -38.411 -38.267 -38.133 -38.007 -37.89 -37.781 -37.682 -37.59 -37.507 -37.433 -37.368 -37.313 -37.27 -37.238 -37.221 -37.221 -37.24 -37.283 -37.355 -37.463 -37.613 -37.813 -38.073 -38.4 -38.805 -39.296 -39.882 -40.572 -41.371 -42.279 -43.291 -44.393 -45.558 -46.751 -47.924 -49.028 -50.016 -50.849 -51.494
-39.533 -39.176 -38.792 -38.41 -38.067 -37.796 -37.617 -37.532 -37.528 -37.588 -37.695 -37.83 -37.978 -38.124 -38.258 -38.372 -38.461 -38.526 -38.566 -38.584 -38.583 -38.567 -38.538 -38.502 -38.459 -38.412 -38.362 -38.309 -38.254 -38.197 -38.14 -38.084 -38.027 -37.972 -37.916 -37.86 -37.803 -37.745 -37.686 -37.628 -37.57 -37.513 -37.459 -37.407 -37.359 -37.314 -37.271 -37.228 -37.183 -37.131 -37.068 -36.99 -36.894 -36.78 -36.649 -36.506 -36.352 -36.191 -36.026 -35.858 -35.686 -35.509 -35.325 -35.133 -34.93 -34.717 -34.492 -34.258 -34.013 -33.761 -33.504 -33.244 -32.984 -32.728 -32.478 -32.237 -32.008 -31.796 -31.605 -31.439 -31.302 -31.2 -31.138 -31.124 -31.164 -31.269 -31.448 -31.713 -32.076 -32.551 -33.147 -33.873 -34.733 -35.721 -36.821 -38.003 -39.225 -40.432 -41.566 -42.579 -43.427
-42.073 -41.796 -41.559 -41.362 -41.199 -41.06 -40.935 -40.811 -40.68 -40.539 -40.387 -40.229 -40.068 -39.907 -39.749 -39.598 -39.454 -39.319 -39.195 -39.08 -38.976 -38.882 -38.797 -38.721 -38.653 -38.591 -38.534 -38.482 -38.432 -38.386 -38.341 -38.298 -38.257 -38.22 -38.186 -38.158 -38.138 -38.125 -38.121 -38.125 -38.134 -38.146 -38.154 -38.157 -38.15 -38.129 -38.094 -38.042 -37.973 -37.89 -37.796 -37.698 -37.603 -37.518 -37.448 -37.394 -37.357 -37.332 -37.314 -37.298 -37.276 -37.246 -37.203 -37.148 -37.081 -37.002 -36.913 -36.815 -36.709 -36.598 -36.485 -36.37 -36.257 -36.147 -36.041 -35.94 -35.844 -35.755 -35.674 -35.602 -35.537 -35.479 -35.429 -35.388 -35.36 -35.353 -35.377 -35.45 -35.595 -35.84 -36.217 -36.762 -37.5 -38.445 -39.583 -40.87 -42.234 -43.585 -44.834 -45.917 -46.787
-52.097 -51.806 -51.529 -51.279 -51.065 -50.895 -50.775 -50.699 -50.652 -50.613 -50.563 -50.49 -50.392 -50.273 -50.137 -49.993 -49.848 -49.709 -49.581 -49.466 -49.366 -49.28 -49.208 -49.148 -49.098 -49.054 -49.016 -48.981 -48.946 -48.909 -48.868 -48.822 -48.768 -48.707 -48.635 -48.554 -48.462 -48.362 -48.253 -48.136 -48.011 -47.881 -47.743 -47.6 -47.452 -47.298 -47.138 -46.972 -46.798 -46.615 -46.421 -46.217 -46.003 -45.779 -45.547 -45.308 -45.062 -44.81 -44.553 -44.288 -44.015 -43.733 -43.441 -43.138 -42.822 -42.495 -42.156 -41.809 -41.455 -41.098 -40.741 -40.389 -40.047 -39.719 -39.413 -39.133 -38.885 -38.673 -38.503 -38.379 -38.306 -38.29 -38.336 -38.452 -38.645 -38.923 -39.297 -39.778 -40.379 -41.113 -41.992 -43.024 -44.211 -45.546 -47.005 -48.552 -50.135 -51.688 -53.143 -54.441 -55.525
-51.872 -51.488 -51.107 -50.748 -50.416 -50.111 -49.83 -49.567 -49.318 -49.082 -48.86 -48.659 -48.484 -48.338 -48.219 -48.126 -48.052 -47.993 -47.942 -47.894 -47.848 -47.8 -47.751 -47.701 -47.651 -47.6 -47.549 -47.5 -47.453 -47.409 -47.368 -47.33 -47.295 -47.261 -47.228 -47.195 -47.161 -47.124 -47.086 -47.045 -47.001 -46.954 -46.907 -46.859 -46.811 -46.763 -46.717 -46.67 -46.624 -46.577 -46.528 -46.476 -46.417 -46.348 -46.265 -46.167 -46.053 -45.927 -45.789 -45.641 -45.487 -45.328 -45.166 -45.005 -44.844 -44.685 -44.527 -44.369 -44.209 -44.044 -43.872 -43.692 -43.502 -43.304 -43.1 -42.896 -42.696 -42.507 -42.332 -42.178 -42.05 -41.951 -41.888 -41.867 -41.894 -41.978 -42.126 -42.351 -42.667 -43.088 -43.632 -44.316 -45.151 -46.144 -47.287 -48.558 -49.913 -51.291 -52.619 -53.827 -54.851
-50.061 -49.586 -49.068 -48.533 -48.008 -47.528 -47.113 -46.769 -46.484 -46.247 -46.05 -45.888 -45.756 -45.651 -45.568 -45.502 -45.452 -45.415 -45.389 -45.37 -45.357 -45.348 -45.341 -45.334 -45.327 -45.318 -45.308 -45.294 -45.278 -45.26 -45.239 -45.216 -45.19 -45.162 -45.132 -45.1 -45.067 -45.033 -44.998 -44.963 -44.926 -44.889 -44.85 -44.808 -44.765 -44.72 -44.673 -44.624 -44.575 -44.524 -44.472 -44.419 -44.364 -44.307 -44.249 -44.19 -44.13 -44.071 -44.011 -43.951 -43.888 -43.821 -43.746 -43.661 -43.561 -43.447 -43.316 -43.168 -43.006 -42.831 -42.648 -42.461 -42.274 -42.093 -41.923 -41.769 -41.636 -41.528 -41.45 -41.405 -41.398 -41.432 -41.513 -41.645 -41.835 -42.089 -42.413 -42.817 -43.308 -43.894 -44.581 -45.376 -46.277 -47.277 -48.355 -49.475 -50.586 -51.626 -52.538 -53.283 -53.835
-41.513 -41.568 -41.639 -41.724 -41.815 -41.905 -41.991 -42.073 -42.154 -42.238 -42.327 -42.42 -42.513 -42.604 -42.686 -42.754 -42.805 -42.837 -42.846 -42.834 -42.801 -42.749 -42.682 -42.605 -42.519 -42.429 -42.336 -42.242 -42.148 -42.056 -41.966 -41.879 -41.794 -41.714 -41.636 -41.56 -41.487 -41.416 -41.347 -41.279 -41.213 -41.149 -41.088 -41.029 -40.973 -40.921 -40.873 -40.829 -40.789 -40.754 -40.723 -40.695 -40.669 -40.644 -40.618 -40.588 -40.554 -40.514 -40.466 -40.409 -40.343 -40.266 -40.177 -40.076 -39.964 -39.839 -39.702 -39.552 -39.389 -39.212 -39.021 -38.817 -38.6 -38.375 -38.143 -37.908 -37.674 -37.447 -37.232 -37.036 -36.867 -36.731 -36.638 -36.596 -36.613 -36.701 -36.868 -37.125 -37.481 -37.944 -38.518 -39.203 -39.994 -40.876 -41.825 -42.809 -43.792 -44.739 -45.621 -46.419 -47.123
-47.257 -46.676 -45.927 -45.01 -43.945 -42.778 -41.574 -40.392 -39.278 -38.256 -37.336 -36.52 -35.805 -35.188 -34.664 -34.228 -33.874 -33.595 -33.383 -33.232 -33.134 -33.081 -33.066 -33.082 -33.122 -33.182 -33.254 -33.333 -33.415 -33.495 -33.569 -33.635 -33.69 -33.731 -33.758 -33.766 -33.755 -33.722 -33.668 -33.593 -33.497 -33.382 -33.251 -33.106 -32.951 -32.79 -32.627 -32.465 -32.309 -32.162 -32.027 -31.909 -31.81 -31.735 -31.684 -31.661 -31.664 -31.692 -31.744 -31.815 -31.901 -31.996 -32.096 -32.194 -32.287 -32.371 -32.442 -32.496 -32.53 -32.54 -32.527 -32.489 -32.427 -32.345 -32.246 -32.134 -32.016 -31.896 -31.78 -31.672 -31.578 -31.502 -31.45 -31.427 -31.439 -31.492 -31.591 -31.746 -31.963 -32.253 -32.627 -33.096 -33.674 -34.372 -35.199 -36.16 -37.253 -38.46 -39.749 -41.073 -42.368
-44.044 -43.572 -43.057 -42.525 -41.998 -41.498 -41.044 -40.644 -40.301 -40.007 -39.758 -39.55 -39.377 -39.237 -39.122 -39.027 -38.948 -38.882 -38.829 -38.786 -38.754 -38.73 -38.713 -38.701 -38.691 -38.682 -38.671 -38.657 -38.638 -38.611 -38.572 -38.52 -38.449 -38.358 -38.246 -38.114 -37.964 -37.803 -37.637 -37.474 -37.319 -37.176 -37.048 -36.935 -36.837 -36.753 -36.681 -36.618 -36.56 -36.503 -36.443 -36.378 -36.304 -36.221 -36.129 -36.028 -35.919 -35.805 -35.686 -35.562 -35.432 -35.296 -35.152 -35.001 -34.841 -34.673 -34.495 -34.308 -34.11 -33.904 -33.688 -33.464 -33.234 -33 -32.766 -32.536 -32.314 -32.107 -31.918 -31.755 -31.623 -31.529 -31.479 -31.481 -31.542 -31.673 -31.882 -32.181 -32.584 -33.102 -33.748 -34.534 -35.464 -36.539 -37.747 -39.066 -40.462 -41.892 -43.305 -44.651 -45.879
-36.121 -35.825 -35.471 -35.062 -34.61 -34.136 -33.662 -33.208 -32.786 -32.398 -32.041 -31.711 -31.405 -31.119 -30.85 -30.599 -30.368 -30.162 -29.986 -29.844 -29.736 -29.66 -29.613 -29.591 -29.59 -29.606 -29.635 -29.672 -29.714 -29.758 -29.801 -29.839 -29.87 -29.893 -29.904 -29.906 -29.896 -29.878 -29.851 -29.819 -29.783 -29.744 -29.704 -29.662 -29.621 -29.583 -29.548 -29.518 -29.496 -29.483 -29.478 -29.48 -29.486 -29.493 -29.499 -29.498 -29.488 -29.464 -29.424 -29.365 -29.287 -29.188 -29.067 -28.925 -28.762 -28.578 -28.377 -28.158 -27.923 -27.675 -27.416 -27.148 -26.874 -26.596 -26.318 -26.042 -25.771 -25.509 -25.258 -25.022 -24.803 -24.606 -24.435 -24.295 -24.192 -24.133 -24.128 -24.186 -24.319 -24.539 -24.858 -25.291 -25.847 -26.537 -27.368 -28.337 -29.436 -30.641 -31.918 -33.223 -34.503
-43.523 -43.351 -43.192 -43.048 -42.908 -42.756 -42.581 -42.374 -42.138 -41.88 -41.612 -41.345 -41.087 -40.842 -40.617 -40.411 -40.225 -40.058 -39.908 -39.775 -39.656 -39.55 -39.456 -39.371 -39.296 -39.227 -39.165 -39.107 -39.054 -39.004 -38.955 -38.906 -38.856 -38.803 -38.749 -38.692 -38.632 -38.572 -38.511 -38.451 -38.392 -38.337 -38.284 -38.236 -38.192 -38.151 -38.115 -38.082 -38.053 -38.028 -38.005 -37.984 -37.962 -37.937 -37.906 -37.866 -37.815 -37.751 -37.673 -37.58 -37.471 -37.346 -37.205 -37.049 -36.879 -36.696 -36.504 -36.303 -36.098 -35.888 -35.678 -35.468 -35.261 -35.058 -34.863 -34.677 -34.502 -34.343 -34.203 -34.084 -33.992 -33.931 -33.909 -33.933 -34.012 -34.156 -34.379 -34.695 -35.123 -35.682 -36.391 -37.268 -38.322 -39.554 -40.944 -42.447 -43.992 -45.49 -46.85 -48.005 -48.905
-42.489 -42.022 -41.601 -41.25 -40.984 -40.806 -40.712 -40.684 -40.703 -40.749 -40.807 -40.867 -40.922 -40.968 -41.001 -41.02 -41.023 -41.014 -40.992 -40.961 -40.925 -40.887 -40.851 -40.818 -40.79 -40.767 -40.748 -40.733 -40.72 -40.707 -40.694 -40.68 -40.664 -40.645 -40.623 -40.597 -40.567 -40.533 -40.494 -40.449 -40.4 -40.347 -40.289 -40.228 -40.163 -40.095 -40.023 -39.946 -39.863 -39.775 -39.679 -39.576 -39.465 -39.347 -39.222 -39.089 -38.949 -38.801 -38.646 -38.481 -38.306 -38.12 -37.922 -37.71 -37.48 -37.231 -36.959 -36.66 -36.334 -35.978 -35.592 -35.177 -34.736 -34.272 -33.791 -33.296 -32.797 -32.299 -31.813 -31.349 -30.918 -30.536 -30.22 -29.989 -29.862 -29.858 -29.994 -30.289 -30.76 -31.425 -32.297 -33.383 -34.683 -36.178 -37.831 -39.582 -41.351 -43.047 -44.577 -45.872 -46.87
-48.396 -48.197 -47.937 -47.623 -47.269 -46.892 -46.513 -46.143 -45.789 -45.455 -45.148 -44.872 -44.629 -44.421 -44.246 -44.103 -43.988 -43.895 -43.822 -43.765 -43.718 -43.681 -43.65 -43.625 -43.604 -43.586 -43.571 -43.558 -43.544 -43.53 -43.513 -43.493 -43.47 -43.445 -43.419 -43.391 -43.365 -43.341 -43.32 -43.305 -43.294 -43.288 -43.285 -43.283 -43.282 -43.281 -43.28 -43.278 -43.276 -43.274 -43.271 -43.268 -43.263 -43.257 -43.249 -43.237 -43.219 -43.196 -43.165 -43.126 -43.076 -43.016 -42.945 -42.863 -42.771 -42.67 -42.56 -42.442 -42.317 -42.186 -42.051 -41.911 -41.77 -41.628 -41.487 -41.35 -41.22 -41.102 -40.997 -40.909 -40.843 -40.801 -40.784 -40.796 -40.838 -40.914 -41.032 -41.198 -41.424 -41.718 -42.089 -42.544 -43.084 -43.704 -44.388 -45.113 -45.846 -46.551 -47.196 -47.759 -48.227
-48.916 -48.674 -48.45 -48.258 -48.106 -48.002 -47.948 -47.937 -47.959 -48.001 -48.052 -48.102 -48.143 -48.173 -48.192 -48.199 -48.196 -48.185 -48.166 -48.141 -48.109 -48.073 -48.031 -47.985 -47.935 -47.882 -47.826 -47.767 -47.704 -47.637 -47.565 -47.489 -47.407 -47.322 -47.235 -47.146 -47.056 -46.969 -46.883 -46.8 -46.721 -46.646 -46.575 -46.508 -46.443 -46.38 -46.318 -46.252 -46.179 -46.097 -46.002 -45.893 -45.768 -45.629 -45.481 -45.327 -45.17 -45.013 -44.859 -44.709 -44.561 -44.415 -44.269 -44.122 -43.972 -43.816 -43.655 -43.486 -43.31 -43.126 -42.935 -42.738 -42.535 -42.33 -42.123 -41.918 -41.717 -41.521 -41.334 -41.158 -40.993 -40.842 -40.706 -40.586 -40.486 -40.408 -40.358 -40.34 -40.363 -40.434 -40.565 -40.773 -41.074 -41.485 -42.025 -42.705 -43.522 -44.459 -45.479 -46.528 -47.545
-48.179 -47.74 -47.236 -46.701 -46.179 -45.712 -45.324 -45.016 -44.771 -44.571 -44.402 -44.255 -44.128 -44.017 -43.922 -43.841 -43.772 -43.715 -43.668 -43.631 -43.603 -43.581 -43.567 -43.558 -43.553 -43.551 -43.551 -43.55 -43.548 -43.543 -43.534 -43.521 -43.503 -43.483 -43.458 -43.43 -43.398 -43.362 -43.322 -43.279 -43.233 -43.187 -43.139 -43.091 -43.044 -42.998 -42.954 -42.912 -42.874 -42.839 -42.811 -42.787 -42.769 -42.754 -42.742 -42.731 -42.718 -42.7 -42.678 -42.651 -42.621 -42.589 -42.557 -42.524 -42.489 -42.453 -42.411 -42.36 -42.299 -42.226 -42.141 -42.042 -41.931 -41.81 -41.679 -41.543 -41.406 -41.274 -41.155 -41.06 -40.999 -40.979 -41.007 -41.087 -41.225 -41.421 -41.677 -41.99 -42.356 -42.771 -43.228 -43.723 -44.25 -44.802 -45.374 -45.957 -46.541 -47.113 -47.659 -48.164 -48.613
-41.21 -40.932 -40.596 -40.22 -39.829 -39.461 -39.154 -38.927 -38.784 -38.713 -38.702 -38.733 -38.79 -38.86 -38.929 -38.99 -39.039 -39.073 -39.093 -39.1 -39.097 -39.087 -39.071 -39.053 -39.033 -39.011 -38.986 -38.958 -38.925 -38.885 -38.837 -38.779 -38.712 -38.636 -38.552 -38.463 -38.37 -38.276 -38.185 -38.096 -38.011 -37.929 -37.849 -37.77 -37.691 -37.613 -37.536 -37.461 -37.388 -37.318 -37.251 -37.187 -37.125 -37.064 -37.004 -36.943 -36.883 -36.821 -36.757 -36.688 -36.612 -36.526 -36.425 -36.308 -36.174 -36.021 -35.851 -35.664 -35.462 -35.246 -35.018 -34.779 -34.533 -34.282 -34.029 -33.778 -33.532 -33.296 -33.075 -32.875 -32.703 -32.564 -32.468 -32.421 -32.433 -32.513 -32.672 -32.921 -33.271 -33.731 -34.307 -35.001 -35.812 -36.729 -37.732 -38.787 -39.85 -40.873 -41.809 -42.621 -43.279
-48.018 -47.742 -47.372 -46.919 -46.406 -45.866 -45.332 -44.832 -44.384 -44 -43.681 -43.428 -43.236 -43.099 -43.006 -42.951 -42.923 -42.914 -42.918 -42.93 -42.945 -42.959 -42.971 -42.978 -42.979 -42.972 -42.959 -42.94 -42.915 -42.887 -42.856 -42.822 -42.788 -42.752 -42.716 -42.678 -42.639 -42.598 -42.556 -42.514 -42.473 -42.434 -42.397 -42.364 -42.334 -42.308 -42.285 -42.265 -42.248 -42.231 -42.214 -42.197 -42.179 -42.161 -42.144 -42.125 -42.101 -42.068 -42.024 -41.966 -41.894 -41.808 -41.707 -41.594 -41.468 -41.332 -41.188 -41.037 -40.882 -40.726 -40.57 -40.419 -40.275 -40.142 -40.024 -39.925 -39.848 -39.797 -39.776 -39.79 -39.842 -39.938 -40.083 -40.281 -40.54 -40.864 -41.262 -41.743 -42.317 -42.994 -43.785 -44.698 -45.735 -46.882 -48.111 -49.375 -50.615 -51.766 -52.762 -53.557 -54.106
-47.549 -47.561 -47.525 -47.437 -47.295 -47.109 -46.889 -46.646 -46.382 -46.1 -45.797 -45.476 -45.141 -44.798 -44.453 -44.115 -43.791 -43.487 -43.208 -42.958 -42.74 -42.555 -42.401 -42.277 -42.18 -42.108 -42.056 -42.02 -41.996 -41.982 -41.974 -41.97 -41.967 -41.964 -41.962 -41.959 -41.958 -41.957 -41.96 -41.965 -41.974 -41.986 -42.001 -42.018 -42.037 -42.057 -42.075 -42.092 -42.104 -42.109 -42.107 -42.094 -42.07 -42.032 -41.978 -41.908 -41.819 -41.713 -41.588 -41.446 -41.287 -41.113 -40.924 -40.723 -40.51 -40.287 -40.055 -39.817 -39.573 -39.325 -39.073 -38.818 -38.56 -38.3 -38.038 -37.776 -37.514 -37.256 -37.005 -36.766 -36.548 -36.358 -36.207 -36.107 -36.076 -36.132 -36.297 -36.598 -37.062 -37.72 -38.602 -39.731 -41.121 -42.765 -44.637 -46.682 -48.825 -50.974 -53.027 -54.885 -56.438
-54.276 -54.063 -53.842 -53.616 -53.385 -53.152 -52.919 -52.687 -52.457 -52.23 -52.009 -51.795 -51.589 -51.393 -51.209 -51.036 -50.876 -50.727 -50.59 -50.464 -50.346 -50.236 -50.132 -50.033 -49.938 -49.846 -49.756 -49.666 -49.578 -49.489 -49.401 -49.313 -49.226 -49.14 -49.056 -48.973 -48.893 -48.816 -48.743 -48.673 -48.607 -48.546 -48.489 -48.435 -48.385 -48.338 -48.293 -48.248 -48.204 -48.159 -48.111 -48.059 -48.003 -47.942 -47.875 -47.802 -47.723 -47.638 -47.548 -47.451 -47.35 -47.243 -47.132 -47.018 -46.901 -46.782 -46.662 -46.542 -46.422 -46.304 -46.189 -46.078 -45.973 -45.875 -45.785 -45.706 -45.639 -45.586 -45.551 -45.536 -45.545 -45.584 -45.658 -45.775 -45.942 -46.17 -46.469 -46.85 -47.327 -47.91 -48.608 -49.424 -50.354 -51.388 -52.503 -53.668 -54.847 -56 -57.09 -58.087 -58.964
-38.587 -38.632 -38.648 -38.631 -38.575 -38.485 -38.367 -38.229 -38.081 -37.93 -37.78 -37.637 -37.505 -37.386 -37.282 -37.196 -37.128 -37.078 -37.048 -37.034 -37.037 -37.053 -37.081 -37.118 -37.162 -37.209 -37.258 -37.305 -37.35 -37.39 -37.424 -37.45 -37.468 -37.477 -37.476 -37.465 -37.443 -37.412 -37.369 -37.316 -37.252 -37.178 -37.093 -36.997 -36.89 -36.774 -36.647 -36.512 -36.37 -36.221 -36.066 -35.907 -35.742 -35.573 -35.398 -35.218 -35.029 -34.833 -34.627 -34.412 -34.186 -33.95 -33.703 -33.447 -33.182 -32.909 -32.632 -32.352 -32.071 -31.792 -31.519 -31.255 -31.002 -30.764 -30.545 -30.348 -30.176 -30.035 -29.927 -29.855 -29.825 -29.839 -29.903 -30.022 -30.202 -30.451 -30.778 -31.194 -31.702 -32.341 -32.932 -33.747 -34.594 -35.698 -36.809 -37.663 -38.509 -39.332 -40.715 -41.47 -42.306
