# Supplementary material for: Ankle and midtarsal joint quasi-stiffness during walking with added mass
Source: PeerJ. 2019 Sep 19;7:e7487. doi: 10.7717/peerj.7487 (PMC6754976; doi:10.7717/peerj.7487)
Supplement: Supplemental Information 1 — Ankle and midtarsal range of motion, peak moment and stiffness and time series of normalized moment and angle. [file peerj-07-7487-s001.zip › midtarsalData.txt]

mt_rom_W00 mt_rom_W15 mt_rom_W30 mt_mom_W00 mt_mom_W15 mt_mom_W30 mt_df_stiff_W00 mt_df_stiff_W15 mt_df_stiff_W30 mt_pf_stiff_W00 mt_pf_stiff_W15 mt_pf_stiff_W30
13.032 15.396 14.888 1.085 1.201 1.292 0.126 0.136 0.138 0.081 0.079 0.084
16.31 14.763 14.273 1.119 1.236 1.371 0.149 0.181 0.206 0.072 0.088 0.098
11.397 11.869 12.303 1.118 1.235 1.288 0.158 0.164 0.161 0.093 0.101 0.101
10.457 10.653 11.434 1.028 1.109 1.177 0.295 0.317 0.338 0.088 0.09 0.089
19.856 18.395 17.235 1.219 1.283 1.312 0.125 0.134 0.135 0.065 0.072 0.077
11.814 13.509 12.984 1.3 1.361 1.447 0.312 0.321 0.284 0.114 0.106 0.116
11.731 11.504 12.437 1.259 1.392 1.447 0.282 0.34 0.378 0.114 0.129 0.123
10.013 9.942 10.527 0.693 0.721 0.761 0.128 0.116 0.155 0.068 0.073 0.074
13.512 13.74 15.83 1.009 1.155 1.246 0.349 0.306 0.465 0.099 0.103 0.107
13.462 17.201 14.401 1.108 1.212 1.303 0.196 0.186 0.232 0.072 0.069 0.088
12.657 10.625 11.993 1.16 1.246 1.324 0.136 0.252 0.193 0.089 0.124 0.115
15.281 14.986 14.996 1.272 1.367 1.457 0.233 0.258 0.262 0.086 0.095 0.1
16.06 17.235 17.011 1.043 1.168 1.21 0.108 0.127 0.117 0.06 0.065 0.066
7.717 7.566 7.612 1.02 1.107 1.19 0.32 0.285 0.358 0.134 0.149 0.163
7.869 8.118 8.575 0.929 1.03 1.097 0.161 0.176 0.164 0.14 0.132 0.132
7.554 7.904 7.634 1.012 1.088 1.154 0.433 0.52 0.562 0.139 0.154 0.155
10.922 9.704 10.858 1.116 1.241 1.353 0.194 0.213 0.219 0.094 0.115 0.112
14.208 14.973 14.329 1.23 1.344 1.477 0.422 0.493 0.461 0.094 0.097 0.11
17.932 17.684 20.362 1.207 1.287 1.431 0.251 0.249 0.207 0.068 0.077 0.064
12.63 12.704 13.429 1.034 1.141 1.192 0.277 0.388 0.287 0.085 0.091 0.09
11.963 12.475 12.481 1.1 1.219 1.302 0.156 0.171 0.17 0.097 0.105 0.115
