# Supplementary material for: Ankle and midtarsal joint quasi-stiffness during walking with added mass
Source: PeerJ. 2019 Sep 19;7:e7487. doi: 10.7717/peerj.7487 (PMC6754976; doi:10.7717/peerj.7487)
Supplement: Supplemental Information 1 — Ankle and midtarsal range of motion, peak moment and stiffness and time series of normalized moment and angle. [file peerj-07-7487-s001.zip › midtarsalMoment_W00.txt]

1 2 3 4 5 6 7 8 9 10 11 12 13 14 15 16 17 18 19 20 21 22 23 24 25 26 27 28 29 30 31 32 33 34 35 36 37 38 39 40 41 42 43 44 45 46 47 48 49 50 51 52 53 54 55 56 57 58 59 60 61 62 63 64 65 66 67 68 69 70 71 72 73 74 75 76 77 78 79 80 81 82 83 84 85 86 87 88 89 90 91 92 93 94 95 96 97 98 99 100 101
0 -2.858e-24 2.1604e-23 -1.1365e-22 4.6392e-22 -1.3807e-21 1.3094e-21 2.0453e-20 -1.9013e-19 1.0718e-18 -4.6203e-18 1.5054e-17 -2.4772e-17 -1.329e-16 1.6035e-15 -9.8243e-15 4.5169e-14 -1.6119e-13 3.6334e-13 5.6321e-13 -1.2733e-11 8.8593e-11 -4.4215e-10 1.7357e-09 -4.8526e-09 1.7455e-09 9.6949e-08 -8.0793e-07 4.424e-06 -1.8735e-05 5.8576e-05 -7.1506e-05 0.0044641 0.017645 0.037626 0.055508 0.072487 0.088564 0.10388 0.12298 0.142 0.16037 0.17815 0.1957 0.2132 0.23074 0.2482 0.26744 0.29003 0.31354 0.3378 0.3628 0.38863 0.41554 0.44377 0.47325 0.50389 0.53601 0.56971 0.60459 0.64036 0.67677 0.71336 0.74957 0.78491 0.8191 0.85201 0.88366 0.91389 0.94239 0.96908 0.99385 1.0164 1.0363 1.0531 1.0667 1.0767 1.0828 1.0849 1.0825 1.0754 1.0632 1.0457 1.0224 0.99232 0.95433 0.90775 0.8529 0.79041 0.72077 0.644 0.56018 0.4703 0.37693 0.28405 0.19609 0.11803 0.056667 0.017604 0.0018768 0.00025078
0 2.231e-17 -1.7086e-16 9.9153e-16 -4.9631e-15 2.2556e-14 -9.5041e-14 3.7343e-13 -1.3593e-12 4.4692e-12 -1.2333e-11 2.0459e-11 6.172e-11 -8.7398e-10 5.9268e-09 -3.2175e-08 1.5475e-07 -6.8407e-07 2.8201e-06 -1.0866e-05 3.8761e-05 0.00021756 0.0047472 0.011607 0.02466 0.046163 0.070322 0.096495 0.12771 0.15988 0.19135 0.22174 0.25118 0.27979 0.30772 0.33508 0.36202 0.38859 0.41474 0.44031 0.46519 0.48948 0.51329 0.53652 0.55907 0.58103 0.60268 0.62424 0.64582 0.66768 0.68998 0.7129 0.73621 0.75976 0.78349 0.80725 0.83077 0.8538 0.87634 0.8983 0.91973 0.94084 0.96168 0.98211 1.0019 1.0207 1.0383 1.0545 1.0692 1.0825 1.0942 1.1038 1.1114 1.1166 1.1194 1.1194 1.1167 1.1112 1.1029 1.0916 1.0769 1.0587 1.0378 1.0152 0.98965 0.95493 0.90723 0.84942 0.78449 0.71405 0.63845 0.55771 0.47276 0.38627 0.30244 0.22586 0.1607 0.10896 0.069324 0.039274 0.018262
0.0024561 -0.00014082 5.1479e-05 -1.2816e-05 2.3964e-06 -2.83e-07 -8.1476e-09 1.4977e-08 -5.1393e-09 1.2374e-09 -2.2381e-10 2.9982e-11 -2.5027e-11 9.7524e-11 -2.9168e-10 4.3379e-10 2.4888e-09 -2.8981e-08 1.8278e-07 -9.0734e-07 3.814e-06 -1.351e-05 0.00080034 0.0061711 0.01199 0.017203 0.02723 0.048174 0.076245 0.11119 0.14583 0.17873 0.20938 0.23776 0.26439 0.28962 0.31336 0.33553 0.35615 0.37525 0.39307 0.41001 0.42649 0.4427 0.45859 0.47409 0.48942 0.50469 0.51992 0.53521 0.55073 0.5668 0.58365 0.60147 0.62057 0.64113 0.66303 0.68595 0.70968 0.73432 0.75988 0.78609 0.8128 0.83986 0.86705 0.894 0.9204 0.94611 0.97108 0.99519 1.0181 1.0393 1.0585 1.0753 1.0895 1.1009 1.1095 1.1153 1.1182 1.1179 1.1143 1.1071 1.0961 1.081 1.0613 1.0364 1.0055 0.96696 0.91941 0.86217 0.79564 0.72055 0.6372 0.54607 0.44872 0.34914 0.25573 0.17881 0.12329 0.085706 0.059928
0 -7.2381e-21 5.0327e-20 -2.0057e-19 2.4694e-19 3.7098e-18 -3.3367e-17 1.5453e-16 -3.3907e-16 -1.6119e-15 2.1206e-14 -1.1469e-13 3.4296e-13 3.6293e-13 -1.2528e-11 8.1273e-11 -3.0168e-10 2.562e-10 6.5555e-09 -5.4587e-08 2.422e-07 -4.97e-07 -2.72e-06 3.4369e-05 -0.00018155 0.001849 0.0099321 0.022247 0.035502 0.056489 0.084696 0.11433 0.144 0.1737 0.20289 0.23111 0.25818 0.28388 0.30797 0.33071 0.35249 0.37339 0.39359 0.41361 0.43361 0.45341 0.4729 0.49228 0.51178 0.53148 0.55143 0.57145 0.59145 0.61126 0.63074 0.64987 0.66876 0.68731 0.70564 0.72394 0.74249 0.76127 0.77993 0.79847 0.81716 0.83618 0.85562 0.8753 0.89506 0.91479 0.93416 0.95286 0.97037 0.98636 1.0005 1.0122 1.021 1.0264 1.028 1.0259 1.0199 1.0097 0.99442 0.9734 0.94596 0.91099 0.86605 0.8093 0.74079 0.66184 0.57401 0.47938 0.38144 0.28586 0.20036 0.13214 0.083956 0.051893 0.030572 0.017105 0.0095709
0 9.1958e-28 -6.3408e-27 2.4536e-26 -2.1729e-26 -5.1854e-25 4.2548e-24 -1.8169e-23 2.7619e-23 2.9174e-22 -2.8013e-21 1.3051e-20 -2.6247e-20 -1.5703e-19 1.8173e-18 -9.1648e-18 2.213e-17 7.8904e-17 -1.1656e-15 6.3348e-15 -1.7499e-14 -3.5022e-14 7.3683e-13 -4.3327e-12 1.3329e-11 1.1475e-11 -4.5682e-10 2.9299e-09 -9.9405e-09 3.3981e-10 2.7557e-07 -1.9541e-06 7.299e-06 -5.7602e-06 -0.0001596 0.0016521 0.011696 0.026933 0.048184 0.069676 0.090592 0.11097 0.13344 0.15897 0.18385 0.20847 0.23286 0.25732 0.28217 0.30769 0.33401 0.36121 0.38939 0.41858 0.44887 0.48042 0.51335 0.54775 0.58369 0.6212 0.66017 0.70042 0.74188 0.78447 0.82753 0.87044 0.91296 0.95453 0.9946 1.0327 1.0685 1.1016 1.1313 1.1572 1.1788 1.1959 1.2084 1.216 1.2185 1.2155 1.2065 1.1908 1.1675 1.1356 1.0952 1.0464 0.98959 0.92475 0.85174 0.77097 0.68353 0.59099 0.49493 0.3975 0.30201 0.21375 0.13956 0.083494 0.045943 0.023627 0.011572
0 -6.3267e-29 4.5628e-28 -2.0616e-27 5.3717e-27 9.1133e-27 -2.0742e-25 1.3386e-24 -5.4608e-24 1.1014e-23 5.2267e-23 -6.7281e-22 3.8409e-21 -1.4005e-20 1.784e-20 2.2156e-19 -2.103e-18 1.0766e-17 -3.4452e-17 8.8416e-18 8.2417e-16 -6.3773e-15 2.9458e-14 -7.9885e-14 -1.0262e-13 2.8407e-12 -1.8835e-11 7.8482e-11 -1.6827e-10 -6.6502e-10 9.2953e-09 -5.4298e-08 2.0265e-07 -2.9133e-07 -2.932e-06 6.5612e-05 0.0026417 0.0070758 0.011244 0.015433 0.019642 0.024389 0.03424 0.045964 0.057893 0.070223 0.08275 0.09906 0.11637 0.13877 0.16281 0.18824 0.21538 0.24457 0.27572 0.3087 0.34371 0.38086 0.4202 0.46167 0.50514 0.55056 0.59772 0.64654 0.69705 0.74889 0.80123 0.85332 0.90475 0.95485 1.0029 1.0482 1.0905 1.1297 1.1654 1.1973 1.2255 1.2495 1.2693 1.2845 1.2949 1.2997 1.2983 1.2891 1.2703 1.2408 1.2006 1.1499 1.0884 1.0152 0.92954 0.83077 0.7185 0.5942 0.46248 0.33149 0.21411 0.1247 0.065724 0.02904 0.0097377
0 -3.5568e-28 2.5646e-27 -1.1579e-26 3.0087e-26 5.2083e-26 -1.1696e-24 7.5296e-24 -3.0634e-23 6.1148e-23 2.9881e-22 -3.7991e-21 2.1598e-20 -7.8327e-20 9.6332e-20 1.2658e-18 -1.1876e-17 6.0448e-17 -1.9156e-16 3.3095e-17 4.7017e-15 -3.5973e-14 1.6489e-13 -4.3936e-13 -6.3682e-13 1.6168e-11 -1.0601e-10 4.3711e-10 -9.0675e-10 -3.931e-09 5.2745e-08 -3.0451e-07 1.12e-06 -1.4972e-06 -1.7042e-05 0.00023969 0.0045659 0.011494 0.018579 0.030305 0.042696 0.058439 0.074003 0.089773 0.10711 0.12442 0.14164 0.15887 0.17616 0.19332 0.2104 0.22779 0.24593 0.26544 0.28688 0.31074 0.33745 0.36725 0.40016 0.43616 0.47538 0.51808 0.56437 0.614 0.66624 0.72021 0.775 0.82948 0.88255 0.93344 0.98216 1.0286 1.0725 1.1134 1.1505 1.183 1.2103 1.232 1.2477 1.257 1.2592 1.2539 1.24 1.2155 1.1787 1.1294 1.0678 0.99434 0.90953 0.81393 0.70918 0.59843 0.48608 0.37673 0.27529 0.18751 0.11912 0.072161 0.041344 0.01973 0.006024
0 1.7659e-23 -1.3028e-22 6.3306e-22 -2.1103e-21 2.3499e-21 3.2996e-20 -3.0909e-19 1.6526e-18 -6.1539e-18 1.1626e-17 5.571e-17 -7.1211e-16 4.2265e-15 -1.7354e-14 4.3123e-14 6.5525e-14 -1.5701e-12 1.0556e-11 -4.7524e-11 1.4131e-10 -2.8188e-11 -3.2588e-09 2.5671e-08 -1.268e-07 4.3118e-07 -5.4794e-07 -6.1678e-06 6.0549e-05 -0.00033001 0.002838 0.010388 0.017301 0.026055 0.037876 0.049382 0.060451 0.074719 0.090676 0.10549 0.11979 0.13358 0.14695 0.15995 0.17275 0.18498 0.19891 0.21576 0.2324 0.24814 0.26299 0.277 0.29041 0.30356 0.31666 0.32977 0.34297 0.35638 0.37008 0.38424 0.39902 0.41453 0.4308 0.44775 0.4652 0.48309 0.50133 0.51968 0.53798 0.5562 0.57419 0.59177 0.60882 0.62519 0.64061 0.65471 0.66707 0.6773 0.68512 0.69032 0.69262 0.69144 0.68612 0.67622 0.66145 0.64152 0.61618 0.58538 0.5492 0.50771 0.46103 0.40933 0.35274 0.29155 0.22723 0.16444 0.11022 0.068933 0.039798 0.020451 0.0094667
0 -1.6209e-24 1.2424e-23 -6.91e-23 3.1728e-22 -1.2394e-21 3.9482e-21 -7.9326e-21 -1.5304e-20 2.882e-19 -1.9993e-18 1.0434e-17 -4.5627e-17 1.6895e-16 -4.9069e-16 6.6852e-16 4.6548e-15 -5.1172e-14 3.1748e-13 -1.5593e-12 6.4836e-12 -2.2559e-11 5.7574e-11 -1.9827e-11 -1.0385e-09 8.7281e-09 -4.9574e-08 2.3042e-07 -9.102e-07 2.946e-06 -6.2068e-06 -8.9613e-06 0.00031918 0.004336 0.011746 0.023353 0.034833 0.046057 0.059387 0.073646 0.091332 0.11073 0.13074 0.152 0.17622 0.20126 0.22789 0.25462 0.28158 0.30897 0.33702 0.36566 0.39484 0.42454 0.45466 0.48508 0.51568 0.54643 0.57718 0.60764 0.63758 0.66669 0.69476 0.72175 0.74777 0.77288 0.79705 0.82033 0.84282 0.86453 0.88541 0.90538 0.92435 0.94215 0.95854 0.97326 0.9859 0.9961 1.0036 1.0081 1.0092 1.0067 1.0003 0.98997 0.97544 0.95605 0.93054 0.89796 0.85826 0.81176 0.7585 0.69848 0.63235 0.5608 0.48455 0.40452 0.32153 0.23728 0.15699 0.089422 0.043243
0 -1.7408e-25 1.3387e-24 -7.6506e-24 3.7061e-23 -1.5945e-22 6.147e-22 -2.0719e-21 5.4474e-21 -4.8861e-21 -6.8273e-20 6.483e-19 -3.9552e-18 2.0025e-17 -8.9325e-17 3.5411e-16 -1.2174e-15 3.2686e-15 -3.3199e-15 -3.8427e-14 3.7871e-13 -2.3149e-12 1.1529e-11 -4.9916e-11 1.8893e-10 -5.9585e-10 1.272e-09 8.5576e-10 -3.1159e-08 2.3174e-07 -1.249e-06 5.5882e-06 -2.128e-05 6.8675e-05 3.8677e-06 0.0078475 0.022061 0.042725 0.064115 0.084517 0.10415 0.12349 0.14738 0.17286 0.19811 0.22354 0.24939 0.27549 0.30167 0.32797 0.35475 0.38219 0.41019 0.43899 0.46869 0.49921 0.5304 0.56216 0.5943 0.62703 0.66037 0.69412 0.72812 0.76193 0.79512 0.82716 0.8577 0.88668 0.91414 0.94012 0.96495 0.98888 1.0118 1.0335 1.0533 1.071 1.0858 1.0971 1.1044 1.1075 1.1064 1.1004 1.0893 1.0729 1.0508 1.0221 0.98591 0.94238 0.89183 0.83466 0.77132 0.70209 0.62701 0.54662 0.46376 0.38311 0.30926 0.2453 0.19328 0.15295 0.12062
0 -5.0443e-17 3.8151e-16 -2.0101e-15 8.2335e-15 -2.4732e-14 2.519e-14 3.5369e-13 -3.3495e-12 1.9062e-11 -8.3048e-11 2.7456e-10 -4.722e-10 -2.2814e-09 2.8668e-08 -1.7794e-07 8.242e-07 -2.9515e-06 6.6198e-06 1.0927e-05 -0.00023649 0.0020742 0.011376 0.01953 0.027533 0.035189 0.042601 0.0495 0.057685 0.074249 0.10023 0.13248 0.16527 0.19646 0.22582 0.25308 0.2783 0.3017 0.32359 0.34407 0.36327 0.38142 0.39844 0.41447 0.4299 0.44482 0.45937 0.47347 0.48722 0.50088 0.51442 0.52787 0.54144 0.55531 0.56975 0.58493 0.60105 0.61843 0.63721 0.6576 0.67975 0.7037 0.72946 0.75682 0.78552 0.81518 0.84562 0.87655 0.90769 0.93871 0.96937 0.9992 1.0276 1.0539 1.0776 1.0988 1.1176 1.1337 1.1465 1.1553 1.1598 1.1596 1.1546 1.1445 1.129 1.1074 1.0787 1.0418 0.99579 0.94067 0.87686 0.80476 0.72443 0.63628 0.54141 0.44218 0.34276 0.24979 0.17148 0.11355 0.075218
0 7.1564e-22 -4.9302e-21 1.9008e-20 -1.599e-20 -4.127e-19 3.3577e-18 -1.428e-17 2.149e-17 2.3564e-16 -2.2543e-15 1.0512e-14 -2.1606e-14 -1.2588e-13 1.488e-12 -7.602e-12 1.9255e-11 6.0131e-11 -9.6403e-10 5.4107e-09 -1.6038e-08 -2.2636e-08 6.1133e-07 -3.7938e-06 1.2765e-05 2.7716e-06 0.0014047 0.0039552 0.0083573 0.02007 0.035754 0.05383 0.075628 0.099261 0.12436 0.1528 0.18066 0.20683 0.23142 0.25477 0.27706 0.29841 0.31902 0.33921 0.35892 0.37815 0.39701 0.41573 0.43447 0.45319 0.47198 0.49102 0.51047 0.53057 0.55172 0.5741 0.59767 0.6222 0.6476 0.67414 0.70197 0.73108 0.76136 0.79268 0.8247 0.85737 0.89085 0.92516 0.96011 0.99551 1.031 1.0662 1.1006 1.1337 1.1645 1.1926 1.2173 1.2381 1.2543 1.2658 1.272 1.2722 1.2648 1.2482 1.2212 1.1842 1.1375 1.0808 1.0131 0.93301 0.8399 0.73349 0.61479 0.48732 0.35795 0.23793 0.14282 0.083 0.049 0.026685 0.012712
0 1.8731e-28 -1.2482e-27 4.1955e-27 3.8793e-27 -1.5809e-25 1.0153e-24 -3.3141e-24 -3.0243e-24 1.2258e-22 -8.0008e-22 2.7085e-21 1.2896e-21 -8.8254e-20 5.2858e-19 -1.8761e-18 -9.9541e-20 5.4308e-17 -3.7934e-16 1.3839e-15 -2.3048e-16 -3.744e-14 2.6752e-13 -9.8741e-13 2.0414e-13 2.6452e-11 -1.8902e-10 6.9484e-10 -9.6718e-11 -1.9128e-08 1.3549e-07 -4.9188e-07 1.5417e-08 1.4012e-05 -9.8218e-05 0.0010031 0.0041237 0.0074516 0.012794 0.019608 0.026947 0.036279 0.047134 0.058636 0.070191 0.081816 0.093484 0.10569 0.12143 0.13879 0.15828 0.17884 0.20015 0.22232 0.24543 0.2696 0.29485 0.32129 0.34912 0.3784 0.40927 0.44198 0.47638 0.51221 0.54928 0.58744 0.62636 0.66571 0.70506 0.74406 0.78237 0.81956 0.85527 0.88917 0.92087 0.94998 0.97621 0.999 1.0177 1.0318 1.0404 1.0425 1.0369 1.0223 0.99796 0.96363 0.91969 0.86668 0.80437 0.73158 0.64759 0.55515 0.46054 0.36871 0.28113 0.20081 0.13358 0.083661 0.050319 0.029368 0.016778
0 -1.2917e-17 9.8675e-17 -5.7408e-16 2.8928e-15 -1.3296e-14 5.6996e-14 -2.2984e-13 8.7136e-13 -3.0717e-12 9.7684e-12 -2.5711e-11 3.713e-11 1.5839e-10 -1.9457e-09 1.2813e-08 -6.8766e-08 3.2962e-07 -1.4605e-06 6.0696e-06 -2.3747e-05 8.7008e-05 -0.00029301 0.0032408 0.0080801 0.012691 0.017131 0.021483 0.025611 0.030581 0.038557 0.052317 0.07132 0.09345 0.11963 0.15142 0.18332 0.21393 0.24337 0.27134 0.29775 0.32276 0.34657 0.36943 0.39156 0.41306 0.43391 0.45427 0.47428 0.49414 0.51399 0.53374 0.55342 0.57311 0.59274 0.61246 0.63262 0.65322 0.67397 0.69448 0.71466 0.73449 0.75384 0.7728 0.7915 0.81 0.8285 0.8472 0.86607 0.88488 0.90347 0.92162 0.93918 0.95594 0.97165 0.9859 0.99832 1.0085 1.0159 1.0199 1.02 1.0158 1.0067 0.99143 0.96862 0.93693 0.89576 0.84513 0.7853 0.71615 0.63717 0.54864 0.45216 0.35148 0.25373 0.16997 0.10936 0.070862 0.046416 0.02935 0.017152
0 1.9412e-28 -1.432e-27 6.9568e-27 -2.3173e-26 2.5627e-26 3.6413e-25 -3.4048e-24 1.8192e-23 -6.77e-23 1.2764e-22 6.1531e-22 -7.8506e-21 4.6565e-20 -1.9108e-19 4.743e-19 7.2561e-19 -1.7318e-17 1.1641e-16 -5.2395e-16 1.5574e-15 -3.0928e-16 -3.5927e-14 2.8319e-13 -1.3994e-12 4.7604e-12 -6.0714e-12 -6.7853e-11 6.674e-10 -3.6425e-09 1.3854e-08 -2.813e-08 -1.0756e-07 1.515e-06 -9.2391e-06 3.8811e-05 -0.00010134 0.0026883 0.0095593 0.015652 0.02469 0.040383 0.058926 0.080486 0.10782 0.1363 0.16481 0.19331 0.22142 0.24934 0.27699 0.30416 0.33094 0.35752 0.38416 0.411 0.43806 0.4651 0.49231 0.51969 0.54695 0.57407 0.60093 0.62761 0.65433 0.68093 0.70703 0.73245 0.75735 0.7815 0.80459 0.82642 0.84692 0.86575 0.8825 0.89707 0.90907 0.91823 0.92464 0.92817 0.92865 0.92588 0.91946 0.90892 0.89319 0.87113 0.84206 0.80583 0.76251 0.71168 0.65285 0.58602 0.51133 0.42962 0.34391 0.25896 0.18039 0.11409 0.065524 0.035318 0.019255
0 1.763e-28 -1.1172e-27 2.9464e-27 1.3178e-26 -1.7487e-25 8.045e-25 -6.4094e-25 -2.0523e-23 1.5211e-22 -4.7355e-22 -1.2157e-21 2.2422e-20 -1.1486e-19 1.6763e-19 2.3794e-18 -2.039e-17 7.2789e-17 8.6806e-17 -2.8134e-15 1.6066e-14 -3.2688e-14 -2.6289e-13 2.6847e-12 -1.0815e-11 -1.4882e-12 3.4431e-10 -2.2049e-09 5.6398e-09 2.7065e-08 -3.4691e-07 1.5666e-06 -1.1138e-06 -4.0872e-05 0.00052361 0.0046758 0.0093727 0.017006 0.026904 0.036678 0.049267 0.064489 0.079853 0.095146 0.11056 0.12809 0.14651 0.16509 0.18989 0.21965 0.25011 0.28097 0.31195 0.34303 0.37461 0.40704 0.44026 0.474 0.50812 0.54276 0.57826 0.61474 0.65171 0.68875 0.72567 0.76226 0.7979 0.83176 0.86315 0.89194 0.91806 0.94114 0.96094 0.97771 0.99141 1.0018 1.0086 1.012 1.0116 1.0077 1.0002 0.98923 0.97474 0.95661 0.93393 0.90481 0.86761 0.82201 0.76821 0.70616 0.63544 0.55697 0.47302 0.38636 0.30019 0.21973 0.15097 0.096865 0.057457 0.030785 0.014316
0 2.5325e-22 -1.8101e-21 7.9399e-21 -1.8232e-20 -6.1553e-20 9.3249e-19 -5.478e-18 1.9899e-17 -2.1177e-17 -3.5901e-16 3.1888e-15 -1.5528e-14 4.3957e-14 5.003e-14 -1.5152e-12 1.0063e-11 -4.0885e-11 7.4203e-11 4.9486e-10 -5.5067e-09 2.9649e-08 -9.7793e-08 1.394e-08 2.4105e-06 -1.8192e-05 8.1673e-05 -4.0046e-06 0.008452 0.021629 0.039118 0.066945 0.095879 0.12491 0.15691 0.18991 0.2224 0.25475 0.28702 0.31922 0.35125 0.38295 0.41419 0.44478 0.47455 0.50363 0.5321 0.56017 0.58801 0.61565 0.64294 0.6698 0.69633 0.72222 0.74696 0.77055 0.79325 0.81514 0.83606 0.85591 0.8747 0.89272 0.91046 0.92776 0.94459 0.96096 0.97694 0.99278 1.0087 1.0246 1.0403 1.0556 1.07 1.0833 1.0949 1.1043 1.1112 1.1152 1.1161 1.1132 1.106 1.0944 1.0783 1.0572 1.0299 0.99507 0.95131 0.89834 0.83694 0.76845 0.69344 0.6116 0.52256 0.42854 0.3365 0.2553 0.18937 0.13738 0.096375 0.064 0.039267
0 6.7952e-18 -5.0865e-17 2.5817e-16 -9.6691e-16 2.152e-15 4.8374e-15 -9.1972e-14 6.2064e-13 -2.95e-12 1.0415e-11 -2.0317e-11 -7.3103e-11 1.0729e-09 -6.883e-09 3.1912e-08 -1.1014e-07 2.0059e-07 8.7363e-07 -1.1566e-05 7.1866e-05 -0.00028109 0.0035982 0.0096206 0.02128 0.043846 0.079054 0.11913 0.16008 0.20115 0.24179 0.28169 0.32062 0.35851 0.3952 0.43046 0.46418 0.49651 0.52742 0.55679 0.58459 0.61109 0.63659 0.66111 0.68465 0.70725 0.72894 0.74958 0.76906 0.7875 0.80505 0.82171 0.83754 0.85273 0.86744 0.8818 0.89601 0.91025 0.92495 0.94044 0.95679 0.97403 0.99231 1.0117 1.0322 1.0533 1.0747 1.0958 1.1165 1.1365 1.1552 1.1723 1.1877 1.201 1.2124 1.2212 1.2272 1.2298 1.2286 1.2233 1.2133 1.1975 1.175 1.1445 1.1049 1.0551 0.99481 0.92392 0.84252 0.75042 0.6473 0.53406 0.41634 0.307 0.21861 0.1523 0.10286 0.066958 0.042031 0.024896 0.013215
0 -4.7601e-21 3.5112e-20 -1.7051e-19 5.6732e-19 -6.2098e-19 -8.9757e-18 8.3669e-17 -4.4639e-16 1.658e-15 -3.1017e-15 -1.53e-14 1.9351e-13 -1.1447e-12 4.6855e-12 -1.1559e-11 -1.8454e-11 4.2849e-10 -2.8684e-09 1.2871e-08 -3.8062e-08 5.8742e-09 8.9291e-07 -6.9964e-06 3.4452e-05 -0.00011667 0.0021643 0.0090554 0.01593 0.025705 0.038465 0.051261 0.066853 0.083029 0.10104 0.1214 0.14028 0.1605 0.1831 0.20516 0.22682 0.24819 0.26933 0.29037 0.31113 0.33167 0.35239 0.37345 0.3951 0.41744 0.44063 0.46462 0.48945 0.51544 0.54253 0.57062 0.59994 0.6306 0.66219 0.69457 0.72762 0.76121 0.79565 0.83105 0.86714 0.90328 0.93917 0.97449 1.0089 1.042 1.0733 1.1024 1.1289 1.1523 1.1723 1.1881 1.1993 1.2057 1.2073 1.2035 1.1938 1.1781 1.1556 1.1257 1.0873 1.0391 0.98053 0.91215 0.83452 0.74757 0.65117 0.54622 0.43684 0.33114 0.23831 0.16377 0.1078 0.068193 0.041988 0.025227 0.01395
0 2.3891e-17 -1.8251e-16 9.9783e-16 -4.424e-15 1.6096e-14 -4.2693e-14 1.8528e-14 7.711e-13 -6.574e-12 3.7093e-11 -1.683e-10 6.3025e-10 -1.782e-09 1.7295e-09 2.4017e-08 -2.2946e-07 1.3507e-06 -6.3157e-06 2.4455e-05 -7.3605e-05 0.0012265 0.0038944 0.0063541 0.0096269 0.016402 0.033377 0.059543 0.088131 0.1182 0.15083 0.18366 0.21607 0.24744 0.27714 0.30518 0.33173 0.35695 0.38097 0.40383 0.42555 0.44636 0.46657 0.4863 0.50555 0.52432 0.54253 0.56015 0.57709 0.59329 0.60903 0.62468 0.64049 0.65679 0.67365 0.69095 0.70869 0.72704 0.74601 0.7655 0.78538 0.80549 0.82584 0.8466 0.86762 0.88849 0.90908 0.92936 0.94903 0.96769 0.9849 1.0002 1.0133 1.0236 1.0308 1.0344 1.0341 1.0296 1.0211 1.0081 0.99058 0.9681 0.94045 0.9072 0.86764 0.82097 0.7667 0.7049 0.63593 0.56042 0.47925 0.39359 0.3061 0.22332 0.15538 0.10743 0.074783 0.05187 0.03587 0.024555 0.016634
6.7705e-05 -2.4039e-06 1.079e-06 -3.5677e-07 1.0257e-07 -2.6882e-08 6.519e-09 -1.4606e-09 2.9708e-10 -5.2303e-11 6.8691e-12 -1.6336e-13 -2.9823e-13 1.2959e-13 -4.414e-14 1.4437e-14 -1.0262e-14 2.5851e-14 -7.7885e-14 1.7377e-13 -2.4598e-14 -2.7287e-12 2.1724e-11 -1.2449e-10 6.0424e-10 -2.5844e-09 9.7809e-09 -3.1958e-08 8.0958e-08 -9.6129e-08 -5.3023e-07 5.3131e-06 -3.0829e-05 0.0004206 0.0051256 0.012967 0.020588 0.0319 0.044697 0.057069 0.068765 0.080005 0.09528 0.1112 0.12674 0.14209 0.15785 0.17503 0.19404 0.21412 0.23477 0.25631 0.27883 0.30234 0.32685 0.35231 0.37876 0.40629 0.43501 0.46536 0.49782 0.53252 0.56932 0.60807 0.64858 0.69031 0.73256 0.77464 0.81597 0.85589 0.89368 0.92882 0.96113 0.99058 1.0171 1.0405 1.0607 1.0771 1.0893 1.097 1.0996 1.0971 1.089 1.075 1.0539 1.0246 0.98545 0.93565 0.87526 0.80457 0.72415 0.63506 0.53921 0.44025 0.34336 0.25383 0.17583 0.11226 0.064659 0.032026 0.012687
