# Supplementary material for: Ankle and midtarsal joint quasi-stiffness during walking with added mass
Source: PeerJ. 2019 Sep 19;7:e7487. doi: 10.7717/peerj.7487 (PMC6754976; doi:10.7717/peerj.7487)
Supplement: Supplemental Information 1 — Ankle and midtarsal range of motion, peak moment and stiffness and time series of normalized moment and angle. [file peerj-07-7487-s001.zip › midtarsalMoment_W15.txt]

1 2 3 4 5 6 7 8 9 10 11 12 13 14 15 16 17 18 19 20 21 22 23 24 25 26 27 28 29 30 31 32 33 34 35 36 37 38 39 40 41 42 43 44 45 46 47 48 49 50 51 52 53 54 55 56 57 58 59 60 61 62 63 64 65 66 67 68 69 70 71 72 73 74 75 76 77 78 79 80 81 82 83 84 85 86 87 88 89 90 91 92 93 94 95 96 97 98 99 100 101
0 1.4934e-24 -1.047e-23 4.3013e-23 -6.7916e-23 -6.4436e-22 6.4558e-21 -3.1911e-20 8.3612e-20 1.9855e-19 -3.7055e-18 2.2131e-17 -7.6274e-17 2.0503e-17 1.9258e-15 -1.4477e-14 6.1017e-14 -1.051e-13 -8.4537e-13 8.9089e-12 -4.4988e-11 1.2231e-10 2.4248e-10 -5.0892e-09 3.1111e-08 -1.0982e-07 5.0714e-08 2.6157e-06 -2.0272e-05 8.7158e-05 -0.00016078 0.0046286 0.01024 0.01508 0.028342 0.046774 0.069231 0.092031 0.11723 0.14255 0.1679 0.19314 0.22019 0.25205 0.28386 0.31617 0.34888 0.382 0.41538 0.44902 0.48301 0.5174 0.55222 0.58743 0.623 0.65896 0.69527 0.73176 0.76813 0.80409 0.83948 0.87413 0.90784 0.94061 0.97241 1.0031 1.0326 1.0606 1.0869 1.111 1.1327 1.1519 1.1683 1.1817 1.1918 1.1984 1.2011 1.1997 1.1937 1.1828 1.1665 1.1446 1.1164 1.0815 1.0389 0.98733 0.92673 0.85759 0.7813 0.6989 0.61051 0.51647 0.41823 0.31885 0.2225 0.13512 0.066094 0.022691 0.0048878 0.0011027 0.0012635
0 -4.7062e-17 3.5951e-16 -2.0916e-15 1.054e-14 -4.8445e-14 2.0768e-13 -8.3752e-13 3.1754e-12 -1.1196e-11 3.5612e-11 -9.3798e-11 1.3589e-10 5.7432e-10 -7.0777e-09 4.6641e-08 -2.504e-07 1.2006e-06 -5.3206e-06 2.2115e-05 -8.6549e-05 0.00096234 0.0064218 0.01306 0.019311 0.029841 0.054012 0.087391 0.12195 0.16055 0.20003 0.23817 0.27529 0.31168 0.34767 0.3832 0.41818 0.45254 0.48606 0.51838 0.54942 0.57931 0.60821 0.63621 0.66347 0.69024 0.71658 0.74243 0.76773 0.79247 0.81687 0.84133 0.86606 0.89084 0.91545 0.93982 0.96386 0.9874 1.0101 1.032 1.0531 1.0735 1.093 1.1117 1.1294 1.1461 1.1617 1.1762 1.1894 1.2012 1.2116 1.2203 1.2273 1.2324 1.2356 1.2365 1.2349 1.2306 1.2235 1.2134 1.2 1.1828 1.1611 1.1342 1.1012 1.0607 1.0113 0.95292 0.88629 0.81205 0.73019 0.64103 0.54582 0.44724 0.35051 0.26219 0.18773 0.12888 0.083682 0.049236 0.024622
0 -1.9491e-19 1.4892e-18 -8.1524e-18 3.6248e-17 -1.327e-16 3.5838e-16 -2.1622e-16 -5.9099e-15 5.1718e-14 -2.9449e-13 1.3449e-12 -5.0736e-12 1.4551e-11 -1.5728e-11 -1.8174e-10 1.7849e-09 -1.0586e-08 4.969e-08 -1.9303e-07 5.8369e-07 -8.6073e-07 -5.3304e-06 6.0987e-05 -0.00037875 0.002703 0.013272 0.024809 0.035936 0.049876 0.067896 0.088948 0.11476 0.14006 0.16975 0.19837 0.22581 0.25194 0.27658 0.29933 0.32013 0.33943 0.35773 0.37558 0.39368 0.41188 0.42989 0.4478 0.46584 0.48426 0.50312 0.52255 0.54315 0.56534 0.58931 0.61471 0.64111 0.6684 0.69644 0.72517 0.75488 0.78594 0.8185 0.85238 0.88705 0.92224 0.95758 0.99261 1.0266 1.059 1.0894 1.1179 1.1441 1.1676 1.1883 1.2057 1.2195 1.2292 1.2345 1.2352 1.2308 1.2211 1.2061 1.185 1.1564 1.1192 1.0732 1.0187 0.9558 0.88468 0.80473 0.71495 0.61548 0.50864 0.39824 0.29174 0.20061 0.13253 0.085374 0.052723 0.030138
0 1.7561e-19 -1.3231e-18 6.8879e-18 -2.7462e-17 7.6297e-17 -2.3452e-17 -1.5134e-15 1.2372e-14 -6.5375e-14 2.6135e-13 -7.2366e-13 3.2684e-13 1.2983e-11 -1.0968e-10 5.8446e-10 -2.3275e-09 6.4597e-09 -4.5941e-09 -9.8017e-08 8.8865e-07 -4.8472e-06 1.9488e-05 -5.7822e-05 0.00095469 0.0060999 0.018902 0.035768 0.057052 0.082667 0.10967 0.13626 0.16219 0.1903 0.22038 0.2491 0.27677 0.30341 0.32896 0.35338 0.37683 0.39976 0.4223 0.44436 0.46618 0.48775 0.50893 0.52972 0.55021 0.57049 0.59054 0.61024 0.6297 0.64898 0.66813 0.68729 0.70637 0.72512 0.74377 0.76256 0.78152 0.80077 0.82031 0.8402 0.86057 0.88141 0.90288 0.9249 0.94725 0.96962 0.99159 1.0127 1.0326 1.0508 1.0671 1.0811 1.0924 1.1009 1.1064 1.1085 1.1066 1.0998 1.0875 1.0688 1.042 1.0054 0.95794 0.89936 0.82947 0.74842 0.65718 0.55722 0.45138 0.34489 0.24592 0.16303 0.10134 0.060721 0.035681 0.020354 0.01191
0 -1.6945e-28 5.4944e-28 6.5434e-27 -1.0704e-25 5.9364e-25 -8.5649e-25 -1.3795e-23 1.6407e-22 -7.3047e-22 5.206e-22 1.9186e-20 -1.835e-19 6.9861e-19 7.414e-20 -2.2665e-17 1.7787e-16 -5.8101e-16 -7.0307e-16 2.3988e-14 -1.5767e-13 4.312e-13 1.248e-12 -2.3284e-11 1.3065e-10 -2.8125e-10 -1.6583e-09 2.1118e-08 -1.0209e-07 1.4841e-07 1.8979e-06 -1.8113e-05 7.5221e-05 -4.0318e-05 0.0047432 0.022852 0.052145 0.081503 0.11503 0.14926 0.18162 0.21269 0.24269 0.27186 0.30037 0.32834 0.35597 0.38331 0.41062 0.43828 0.46634 0.49476 0.52377 0.55363 0.58437 0.61605 0.64869 0.68232 0.71714 0.75332 0.79092 0.82985 0.86972 0.90996 0.94998 0.98939 1.0282 1.066 1.102 1.1358 1.1673 1.1961 1.2215 1.2428 1.2594 1.2716 1.2795 1.283 1.282 1.2766 1.2664 1.2504 1.2273 1.1963 1.1576 1.1116 1.0582 0.99691 0.92665 0.84688 0.75831 0.6623 0.56008 0.45332 0.34515 0.24108 0.15017 0.082414 0.040637 0.017033 0.0044152
0 -1.9456e-22 1.2912e-21 -4.2808e-21 -4.7107e-21 1.5811e-19 -9.6294e-19 2.7587e-18 7.1866e-18 -1.2963e-16 7.0818e-16 -1.6839e-15 -8.1396e-15 1.041e-13 -5.1248e-13 9.4073e-13 8.1213e-12 -8.211e-11 3.6431e-10 -4.4005e-10 -7.5345e-09 6.3708e-08 -2.537e-07 1.1395e-07 6.6594e-06 -4.8674e-05 0.00064221 0.0038839 0.0072032 0.010362 0.013381 0.016095 0.020018 0.025944 0.032756 0.043834 0.058 0.072706 0.08829 0.10539 0.12259 0.14023 0.1595 0.18145 0.20562 0.22974 0.25372 0.27753 0.30133 0.32521 0.34939 0.37427 0.40013 0.42719 0.45548 0.48504 0.51591 0.54829 0.58213 0.61755 0.65483 0.69398 0.73493 0.77755 0.82159 0.86674 0.91238 0.95798 1.0032 1.0474 1.09 1.1305 1.1686 1.2041 1.2368 1.2666 1.2933 1.3164 1.3353 1.3496 1.3586 1.3614 1.3562 1.3412 1.3157 1.2799 1.2338 1.1768 1.1081 1.0268 0.93134 0.82074 0.69539 0.55828 0.41592 0.27957 0.1649 0.084614 0.038489 0.01567 0.0060954
0 4.6398e-28 -3.1988e-27 1.2366e-26 -1.0802e-26 -2.6527e-25 2.1737e-24 -9.3075e-24 1.4524e-23 1.496e-22 -1.4558e-21 6.8611e-21 -1.4603e-20 -7.8408e-20 9.5838e-19 -4.9677e-18 1.3012e-17 3.6151e-17 -6.1885e-16 3.5387e-15 -1.0832e-14 -1.2302e-14 3.9074e-13 -2.4824e-12 8.6249e-12 -1.541e-13 -2.4004e-10 1.7153e-09 -6.6485e-09 5.8332e-09 1.4237e-07 -1.1672e-06 4.9968e-06 -7.7696e-06 -8.0456e-05 0.00098265 0.0052746 0.0091874 0.013353 0.023395 0.034601 0.045438 0.059165 0.073577 0.09041 0.10713 0.12582 0.14514 0.16532 0.18671 0.20928 0.23281 0.25698 0.28163 0.3069 0.33385 0.36531 0.3994 0.43614 0.47554 0.5177 0.56271 0.61054 0.6611 0.71423 0.76975 0.82701 0.88523 0.9436 1.0015 1.0581 1.1126 1.1638 1.2108 1.2533 1.2909 1.3234 1.3503 1.3711 1.3854 1.3923 1.3913 1.3815 1.3607 1.3266 1.2788 1.2183 1.1455 1.0603 0.96268 0.85348 0.73438 0.6092 0.48373 0.36414 0.25667 0.16846 0.10463 0.061397 0.031177 0.011045
0 5.692e-24 -4.3e-23 2.5106e-22 -1.2839e-21 6.056e-21 -2.6991e-20 1.1509e-19 -4.7279e-19 1.8779e-18 -7.2151e-18 2.6756e-17 -9.5193e-17 3.2093e-16 -9.9737e-16 2.6649e-15 -4.6931e-15 -7.5182e-15 1.4113e-13 -1.0042e-12 5.654e-12 -2.8278e-11 1.3103e-10 -5.7369e-10 2.3966e-09 -9.5935e-09 3.6858e-08 -1.3648e-07 4.8787e-07 -1.6802e-06 5.5375e-06 -1.7218e-05 4.8697e-05 0.00025468 0.0075227 0.018483 0.030884 0.042722 0.054344 0.068337 0.083349 0.10053 0.12271 0.14514 0.16705 0.18838 0.20906 0.2292 0.24875 0.2676 0.28553 0.30235 0.31816 0.33311 0.34748 0.36149 0.37518 0.38863 0.40205 0.41561 0.42945 0.44369 0.45837 0.4736 0.48938 0.50562 0.52231 0.53924 0.5562 0.57321 0.59028 0.60723 0.62389 0.64003 0.65543 0.66993 0.68322 0.6949 0.70476 0.71263 0.71828 0.72128 0.7209 0.71628 0.70659 0.69121 0.6699 0.64256 0.60897 0.5692 0.52319 0.47069 0.41163 0.34633 0.27567 0.20294 0.13492 0.079529 0.040437 0.016111 0.0048711
0 8.8524e-29 -6.7646e-28 3.6079e-27 -1.5082e-26 4.7579e-26 -6.8979e-26 -5.1029e-25 6.4786e-24 -4.613e-23 2.4267e-22 -1.0517e-21 3.819e-21 -1.0635e-20 1.1209e-20 1.3314e-19 -1.4988e-18 1.0098e-17 -5.2551e-17 2.2703e-16 -8.2956e-16 2.4168e-15 -3.7443e-15 -1.9734e-14 2.633e-13 -1.7997e-12 9.4895e-12 -4.2179e-11 1.6007e-10 -4.9964e-10 9.6811e-10 2.4911e-09 -4.232e-08 2.9644e-07 -1.584e-06 7.1895e-06 -2.8372e-05 9.2732e-05 -0.00018603 0.0087796 0.025777 0.047346 0.071551 0.098012 0.12739 0.15763 0.189 0.22116 0.25382 0.28699 0.3207 0.35496 0.38994 0.4259 0.46283 0.50068 0.53919 0.57811 0.61718 0.65592 0.69408 0.73154 0.76818 0.80375 0.83797 0.87064 0.90175 0.9314 0.9597 0.98672 1.0124 1.0368 1.0599 1.0814 1.1008 1.1176 1.1317 1.1426 1.1501 1.1541 1.1545 1.1512 1.144 1.1325 1.1161 1.0934 1.0631 1.0251 0.97981 0.92759 0.86864 0.80265 0.72946 0.64942 0.56347 0.47258 0.37764 0.28045 0.18674 0.10651 0.05038
0 -2.0651e-27 1.5776e-26 -8.6347e-26 3.8375e-25 -1.4035e-24 3.7803e-24 -2.2082e-24 -6.2888e-23 5.4825e-22 -3.1158e-21 1.4201e-20 -5.3451e-20 1.5278e-19 -1.622e-19 -1.9299e-18 1.884e-17 -1.1146e-16 5.2257e-16 -2.0292e-15 6.142e-15 -9.1393e-15 -5.5289e-14 6.3753e-13 -3.9718e-12 1.9255e-11 -7.7362e-11 2.4776e-10 -4.6206e-10 -1.4482e-09 2.1525e-08 -1.4245e-07 7.1618e-07 -2.9726e-06 9.9263e-06 0.00056045 0.0052137 0.0098691 0.014274 0.019661 0.028292 0.041626 0.057632 0.073743 0.090487 0.10805 0.12843 0.15029 0.17607 0.20454 0.23458 0.26624 0.29981 0.33527 0.37253 0.41143 0.45167 0.49298 0.53497 0.57751 0.62072 0.6646 0.70876 0.75271 0.79599 0.83795 0.87822 0.91702 0.95445 0.99069 1.0256 1.0592 1.0914 1.1213 1.1481 1.1709 1.189 1.2022 1.2103 1.2124 1.2084 1.1977 1.1797 1.1535 1.1182 1.0735 1.0205 0.96041 0.89371 0.82076 0.74148 0.65533 0.56191 0.46231 0.36147 0.26834 0.1907 0.13139 0.08895 0.059153 0.038354
0 -2.7708e-18 2.1245e-17 -1.1961e-16 5.6338e-16 -2.3096e-15 8.1529e-15 -2.2584e-14 2.6308e-14 2.1892e-13 -2.1738e-12 1.3002e-11 -6.2969e-11 2.6033e-10 -8.9823e-10 2.2214e-09 -1.2913e-10 -4.1171e-08 3.2042e-07 -1.7367e-06 7.6875e-06 -2.8245e-05 7.8147e-05 -6.7083e-05 0.0070524 0.02057 0.038174 0.055063 0.078308 0.11002 0.1414 0.17638 0.21051 0.24283 0.27314 0.30129 0.32692 0.35004 0.371 0.39022 0.40796 0.42446 0.43998 0.45485 0.46902 0.48226 0.49482 0.50687 0.51857 0.53019 0.54192 0.55378 0.56584 0.57821 0.59113 0.60488 0.61954 0.63536 0.65271 0.67171 0.69235 0.71488 0.73941 0.7659 0.79425 0.82454 0.85672 0.89047 0.92519 0.96029 0.99515 1.0292 1.0622 1.0939 1.1239 1.1518 1.1769 1.1986 1.2168 1.231 1.2408 1.2457 1.2454 1.2398 1.2289 1.2118 1.1864 1.1514 1.1065 1.0522 0.98862 0.91524 0.83138 0.73703 0.63313 0.52136 0.40611 0.29541 0.19934 0.12637 0.078631
0 5.1261e-20 -3.598e-19 1.4837e-18 -2.4051e-18 -2.1714e-17 2.2115e-16 -1.1047e-15 2.9795e-15 6.1292e-15 -1.2568e-13 7.6701e-13 -2.7306e-12 1.4983e-12 6.3683e-11 -4.9974e-10 2.188e-09 -4.3621e-09 -2.6155e-08 3.043e-07 -1.6107e-06 4.8306e-06 5.4788e-06 -0.00017034 0.0016719 0.010111 0.024433 0.04695 0.070341 0.093277 0.11558 0.14167 0.1729 0.20477 0.23601 0.2658 0.29372 0.31974 0.3438 0.36619 0.38744 0.40814 0.42838 0.44784 0.46627 0.48366 0.50016 0.5164 0.53255 0.55135 0.57098 0.59098 0.61115 0.63157 0.6523 0.67344 0.69541 0.71867 0.74311 0.76845 0.79461 0.8215 0.8493 0.87835 0.90892 0.94103 0.97472 1.0098 1.0459 1.0829 1.1204 1.1575 1.1932 1.227 1.2584 1.2868 1.3119 1.3331 1.35 1.3617 1.3675 1.366 1.3555 1.334 1.3014 1.2586 1.2056 1.1413 1.0646 0.97394 0.86828 0.74749 0.61307 0.46984 0.32754 0.20192 0.11094 0.059072 0.030828 0.012993 0.00512
0 -5.9372e-31 3.8764e-30 -1.1945e-29 -2.5213e-29 5.1773e-28 -2.8257e-27 5.9897e-27 4.0902e-26 -4.4168e-25 1.9344e-24 -1.5195e-24 -4.7453e-23 3.5748e-22 -1.2176e-21 -1.5723e-21 4.7058e-20 -2.1904e-19 5.269e-19 2.7396e-18 -3.3778e-17 1.5742e-16 -1.9019e-16 -3.4085e-15 2.815e-14 -1.0413e-13 -5.2859e-14 3.4978e-12 -2.2032e-11 6.0648e-11 2.1241e-10 -3.2224e-09 1.6204e-08 -2.697e-08 -2.9571e-07 2.7513e-06 -1.1084e-05 2.1773e-06 0.00036101 0.004283 0.0092537 0.014744 0.022992 0.034242 0.047244 0.059971 0.072699 0.085447 0.099488 0.11547 0.13171 0.1486 0.16642 0.18538 0.20652 0.23437 0.26571 0.29931 0.3353 0.37353 0.4137 0.45555 0.49911 0.54424 0.59064 0.63785 0.68539 0.73297 0.78021 0.82669 0.87204 0.91588 0.95764 0.99671 1.0328 1.0661 1.0958 1.1215 1.1424 1.1578 1.1667 1.1677 1.1591 1.1395 1.1089 1.0681 1.0178 0.95705 0.88365 0.79628 0.69847 0.59486 0.49691 0.40034 0.30591 0.21902 0.14698 0.093946 0.058789 0.036617 0.022419
0 -1.2261e-19 9.3998e-19 -5.2412e-18 2.4191e-17 -9.5447e-17 3.11e-16 -6.8034e-16 -6.7099e-16 1.9221e-14 -1.4024e-13 7.5118e-13 -3.3562e-12 1.277e-11 -3.9164e-11 6.9564e-11 2.2394e-10 -3.1648e-09 2.0786e-08 -1.0585e-07 4.5554e-07 -1.6591e-06 4.6752e-06 -5.317e-06 -5.2155e-05 0.0010541 0.013851 0.029152 0.044155 0.060623 0.084512 0.11478 0.14632 0.18055 0.21338 0.24421 0.273 0.29974 0.32443 0.3473 0.36867 0.38895 0.40838 0.42697 0.44478 0.46189 0.47844 0.49452 0.51025 0.52585 0.54164 0.55784 0.57453 0.59179 0.60965 0.62826 0.64773 0.66789 0.68864 0.71002 0.73206 0.75469 0.77783 0.80143 0.82528 0.8492 0.87317 0.8972 0.92124 0.94502 0.96831 0.99096 1.0127 1.0331 1.0521 1.0689 1.0833 1.0946 1.1026 1.1067 1.1067 1.1022 1.0927 1.0766 1.0521 1.0171 0.97161 0.91647 0.8519 0.77699 0.69069 0.59307 0.48613 0.3749 0.26829 0.17879 0.11565 0.075868 0.049761 0.031181 0.018021
0 -1.5767e-27 1.1622e-26 -5.6302e-26 1.8597e-25 -1.8975e-25 -3.0818e-24 2.8228e-23 -1.4938e-22 5.4956e-22 -9.9178e-22 -5.4201e-21 6.6355e-20 -3.8915e-19 1.5801e-18 -3.8348e-18 -6.7578e-18 1.4786e-16 -9.8431e-16 4.4052e-15 -1.2975e-14 1.7096e-15 3.0696e-13 -2.403e-12 1.1861e-11 -4.0391e-11 5.1792e-11 5.7321e-10 -5.6498e-09 3.0903e-08 -1.1821e-07 2.4492e-07 8.7915e-07 -1.2729e-05 7.8162e-05 -0.00033074 0.003275 0.0087729 0.016907 0.035535 0.064529 0.096635 0.13053 0.16384 0.19667 0.22879 0.26006 0.29051 0.3202 0.34916 0.37735 0.40503 0.43246 0.45978 0.48676 0.51335 0.53984 0.56613 0.59211 0.61765 0.64276 0.66777 0.69275 0.7177 0.74259 0.76752 0.79244 0.81731 0.84189 0.86622 0.8902 0.91317 0.93469 0.95487 0.97338 0.98963 1.0032 1.0141 1.0224 1.0278 1.0296 1.0272 1.0201 1.0076 0.98816 0.96118 0.92653 0.88388 0.83263 0.77195 0.70105 0.61995 0.53003 0.43464 0.33837 0.24607 0.16311 0.095855 0.049151 0.022562 0.011075
0 4.5505e-28 -2.8883e-27 7.6897e-27 3.3298e-26 -4.4968e-25 2.0906e-24 -1.8618e-24 -5.2015e-23 3.9277e-22 -1.2581e-21 -2.8619e-21 5.7267e-20 -3.0073e-19 4.9001e-19 5.9111e-18 -5.28e-17 1.9708e-16 1.6493e-16 -7.1657e-15 4.2613e-14 -9.628e-14 -6.3831e-13 7.0141e-12 -2.9897e-11 6.7076e-12 8.7953e-10 -5.9604e-09 1.6726e-08 6.3912e-08 -9.213e-07 4.4198e-06 -4.5511e-06 -0.00010126 0.0023435 0.012079 0.028046 0.047277 0.070729 0.10059 0.13192 0.16376 0.19519 0.22636 0.25773 0.2893 0.32061 0.35114 0.38059 0.40952 0.43829 0.46682 0.49576 0.52561 0.55605 0.58658 0.61724 0.64793 0.67861 0.70927 0.73985 0.77039 0.80056 0.83031 0.85962 0.88812 0.91579 0.94237 0.9675 0.99109 1.0129 1.0325 1.0495 1.0637 1.0749 1.0829 1.0872 1.0875 1.084 1.0768 1.0658 1.0508 1.0314 1.0068 0.97529 0.93642 0.89111 0.83888 0.77845 0.70832 0.62764 0.53808 0.44361 0.34956 0.26173 0.18513 0.12292 0.076311 0.044039 0.022909 0.0094993
0 2.9999e-23 -2.2148e-22 1.0793e-21 -3.6286e-21 4.3479e-21 5.2899e-20 -5.0779e-19 2.7401e-18 -1.0268e-17 1.9626e-17 8.6588e-17 -1.1203e-15 6.6884e-15 -2.7422e-14 6.5233e-14 1.2668e-13 -2.3956e-12 1.5755e-11 -7.0149e-11 1.8867e-10 1.554e-10 -5.0618e-09 3.6384e-08 -1.736e-07 5.0645e-07 1.0233e-07 -1.097e-05 8.4744e-05 -0.0003058 0.010261 0.038235 0.067796 0.10115 0.13686 0.17269 0.20869 0.24501 0.2816 0.31807 0.35393 0.38896 0.42332 0.45713 0.4903 0.52285 0.55499 0.58681 0.61833 0.64948 0.68015 0.71024 0.73971 0.7684 0.79617 0.82306 0.84922 0.87443 0.89849 0.92152 0.94363 0.96501 0.98593 1.0065 1.0266 1.0465 1.0664 1.0865 1.1065 1.1264 1.1463 1.1657 1.1839 1.2001 1.2139 1.2251 1.2336 1.2392 1.2412 1.2394 1.2332 1.222 1.2054 1.1831 1.1547 1.1181 1.0713 1.0146 0.94982 0.87795 0.7986 0.7109 0.61427 0.51008 0.40455 0.30736 0.22577 0.16078 0.10945 0.069419 0.039776
0 4.6472e-18 -3.462e-17 1.7352e-16 -6.2995e-16 1.2237e-15 4.9079e-15 -6.7221e-14 4.1369e-13 -1.8061e-12 5.4141e-12 -2.8646e-12 -1.0659e-10 8.9167e-10 -4.6458e-09 1.7554e-08 -3.8525e-08 -9.7803e-08 1.6809e-06 -1.0869e-05 4.9124e-05 -0.00015555 0.0024273 0.00728 0.012203 0.017504 0.022978 0.030931 0.041411 0.055511 0.077562 0.10739 0.14127 0.17559 0.21061 0.24464 0.27815 0.31127 0.34396 0.37611 0.40791 0.43929 0.47013 0.50058 0.53079 0.56084 0.59081 0.62081 0.65084 0.68079 0.71048 0.73999 0.76938 0.79864 0.82769 0.85624 0.88414 0.91153 0.9385 0.96524 0.99191 1.0187 1.0459 1.0733 1.1007 1.128 1.1552 1.1818 1.2074 1.2316 1.2541 1.2747 1.2931 1.3092 1.3227 1.3333 1.3407 1.3442 1.3434 1.3376 1.3265 1.309 1.2843 1.2507 1.2068 1.1524 1.0879 1.0129 0.92696 0.82957 0.71996 0.59784 0.46671 0.33801 0.22987 0.15162 0.097099 0.059042 0.033545 0.017104 0.0071097
0 -5.3946e-23 4.0795e-22 -2.1482e-21 8.788e-21 -2.6303e-20 2.5878e-20 3.8555e-19 -3.6189e-18 2.0526e-17 -8.9196e-17 2.9382e-16 -4.9619e-16 -2.5399e-15 3.1341e-14 -1.9364e-13 8.945e-13 -3.1944e-12 7.0917e-12 1.26e-11 -2.6185e-10 1.7972e-09 -8.8511e-09 3.3909e-08 -8.946e-08 -6.3979e-09 2.0873e-06 -1.6358e-05 8.6184e-05 -0.00035196 0.0032572 0.011384 0.026581 0.048191 0.071167 0.095549 0.12034 0.14434 0.16781 0.19064 0.21263 0.23613 0.2613 0.28652 0.3121 0.33828 0.36513 0.39254 0.42053 0.44914 0.47839 0.50844 0.53932 0.57114 0.60396 0.63769 0.67194 0.70637 0.74079 0.77513 0.80934 0.84352 0.8777 0.912 0.94669 0.98171 1.0169 1.052 1.0862 1.1188 1.1496 1.1784 1.2048 1.2282 1.2484 1.2649 1.2773 1.2849 1.2873 1.2844 1.2759 1.2615 1.2407 1.212 1.1737 1.1248 1.0651 0.99539 0.91596 0.82701 0.72811 0.61894 0.50157 0.38367 0.27685 0.18992 0.12455 0.078045 0.04704 0.0274 0.014955
0 1.2825e-19 -9.77e-19 5.7797e-18 -3.0087e-17 1.4517e-16 -6.6538e-16 2.9361e-15 -1.2573e-14 5.2389e-14 -2.0779e-13 7.566e-13 -2.3824e-12 5.3914e-12 5.3381e-13 -1.0594e-10 8.7737e-10 -5.3983e-09 2.8739e-08 -1.3717e-07 5.9739e-07 -2.3831e-06 8.5969e-06 0.00036956 0.0047534 0.0097933 0.020523 0.03509 0.050116 0.067407 0.086507 0.1087 0.13748 0.16858 0.20082 0.23515 0.26799 0.29962 0.32984 0.35883 0.38673 0.41366 0.43982 0.46551 0.49087 0.51595 0.54067 0.56479 0.5881 0.61058 0.63246 0.65397 0.67529 0.69656 0.71805 0.73983 0.7617 0.78351 0.80534 0.82731 0.84962 0.87234 0.89537 0.91858 0.94177 0.96492 0.98795 1.0107 1.0328 1.0538 1.0734 1.0912 1.1068 1.1199 1.1303 1.1375 1.141 1.1406 1.1357 1.1259 1.111 1.0909 1.065 1.0329 0.99385 0.94713 0.89204 0.82848 0.75657 0.6765 0.58853 0.49334 0.39335 0.29491 0.20944 0.14553 0.10053 0.068454 0.045455 0.028713 0.016982
0 -1.2967e-24 9.9647e-24 -5.6763e-23 2.7334e-22 -1.1644e-21 4.4122e-21 -1.4383e-20 3.5065e-20 -1.3e-20 -5.8386e-19 4.9565e-18 -2.8877e-17 1.4079e-16 -6.0585e-16 2.3209e-15 -7.6891e-15 1.9484e-14 -1.3358e-14 -2.7352e-13 2.4654e-12 -1.467e-11 7.2435e-11 -3.1487e-10 1.2191e-09 -4.1011e-09 1.0758e-08 -1.03e-08 -1.2658e-07 1.2225e-06 -7.4406e-06 3.7219e-05 -0.00013059 0.0020223 0.0059324 0.011953 0.018429 0.026162 0.034085 0.041465 0.048829 0.056737 0.065831 0.076518 0.091155 0.10689 0.12562 0.14654 0.1677 0.19032 0.2145 0.23949 0.26557 0.29303 0.32194 0.35228 0.384 0.41688 0.45097 0.48654 0.52395 0.56349 0.60499 0.64802 0.69218 0.73716 0.78258 0.82795 0.87262 0.91605 0.95789 0.99791 1.036 1.0718 1.1049 1.1349 1.1614 1.1836 1.2008 1.2127 1.2187 1.2184 1.2116 1.1978 1.1759 1.144 1.1011 1.0467 0.981 0.90376 0.81494 0.7149 0.60515 0.48916 0.37328 0.26592 0.17457 0.10336 0.053012 0.020706 0.0056745
