# Supplementary material for: Ankle and midtarsal joint quasi-stiffness during walking with added mass
Source: PeerJ. 2019 Sep 19;7:e7487. doi: 10.7717/peerj.7487 (PMC6754976; doi:10.7717/peerj.7487)
Supplement: Supplemental Information 1 — Ankle and midtarsal range of motion, peak moment and stiffness and time series of normalized moment and angle. [file peerj-07-7487-s001.zip › midtarsalMoment_W30.txt]

1 2 3 4 5 6 7 8 9 10 11 12 13 14 15 16 17 18 19 20 21 22 23 24 25 26 27 28 29 30 31 32 33 34 35 36 37 38 39 40 41 42 43 44 45 46 47 48 49 50 51 52 53 54 55 56 57 58 59 60 61 62 63 64 65 66 67 68 69 70 71 72 73 74 75 76 77 78 79 80 81 82 83 84 85 86 87 88 89 90 91 92 93 94 95 96 97 98 99 100 101
0 3.9226e-26 -2.6698e-25 9.6456e-25 -5.6962e-27 -3.2284e-23 2.6451e-22 -1.1846e-21 2.706e-21 9.838e-21 -1.7467e-19 1.1368e-18 -4.3634e-18 7.1172e-18 5.5402e-17 -7.0453e-16 4.1343e-15 -1.4551e-14 1.6951e-14 2.3536e-13 -2.5108e-12 1.3736e-11 -4.5392e-11 3.3559e-11 8.9239e-10 -8.3359e-09 4.2994e-08 -1.3433e-07 3.7513e-08 3.1594e-06 -2.6394e-05 0.00012888 -0.00026873 0.010161 0.025716 0.03998 0.053842 0.067595 0.081428 0.095122 0.11499 0.14015 0.1715 0.20382 0.23592 0.26826 0.30121 0.33485 0.36936 0.40498 0.44178 0.47969 0.51848 0.55795 0.59817 0.63914 0.68054 0.72206 0.76343 0.80451 0.84522 0.88534 0.92465 0.96314 1.0007 1.0368 1.0712 1.104 1.135 1.1643 1.1913 1.2158 1.2375 1.256 1.2711 1.2824 1.2895 1.2923 1.2905 1.2837 1.2714 1.2528 1.2268 1.1923 1.1484 1.0952 1.0332 0.96297 0.88441 0.79772 0.70363 0.60233 0.49476 0.38419 0.27533 0.17537 0.094265 0.039139 0.0095921 0.0018639 0.00084912
0 1.4278e-20 -1.0758e-19 5.4298e-19 -1.9855e-18 3.933e-18 1.5158e-17 -2.4746e-16 1.9265e-15 -1.0489e-14 4.4839e-14 -1.5193e-13 3.2783e-13 5.1486e-13 -1.219e-11 9.8776e-11 -5.7191e-10 2.6034e-09 -9.5104e-09 2.5723e-08 -1.9764e-08 -3.8272e-07 3.8328e-06 -2.4317e-05 0.00012055 -0.00048949 0.0070788 0.024919 0.043301 0.069418 0.095424 0.1293 0.16362 0.19801 0.23191 0.26574 0.29992 0.33439 0.36897 0.40355 0.4384 0.47346 0.50832 0.54297 0.57763 0.61212 0.64619 0.67986 0.71294 0.74495 0.77623 0.80747 0.8388 0.87 0.90096 0.93136 0.96125 0.99119 1.0212 1.0511 1.0804 1.1091 1.1372 1.1648 1.1917 1.2171 1.2405 1.2622 1.2825 1.3015 1.319 1.3348 1.3484 1.3593 1.3672 1.3714 1.3714 1.3673 1.3593 1.3477 1.3318 1.3113 1.2853 1.2528 1.2126 1.1628 1.102 1.0309 0.95103 0.86372 0.76967 0.66913 0.56325 0.45555 0.35321 0.26431 0.19169 0.13326 0.086491 0.050281 0.024543
0 -1.9026e-21 1.4261e-20 -7.3073e-20 2.8071e-19 -6.8963e-19 -6.489e-19 2.0105e-17 -1.4193e-16 6.8228e-16 -2.3751e-15 4.1077e-15 1.6968e-14 -2.1229e-13 1.2908e-12 -5.5066e-12 1.4948e-11 -8.6773e-14 -2.731e-10 2.0234e-09 -9.8912e-09 3.1651e-08 -2.1717e-08 -4.3012e-07 3.3248e-06 -1.5542e-05 4.614e-05 0.0011705 0.013075 0.04014 0.070878 0.10112 0.13632 0.17335 0.20869 0.24287 0.27558 0.30656 0.3358 0.36321 0.38871 0.41224 0.43388 0.45385 0.47229 0.48931 0.50527 0.52044 0.53521 0.55026 0.56599 0.58275 0.60076 0.62049 0.64228 0.66619 0.69204 0.71953 0.74837 0.77839 0.80967 0.84237 0.87629 0.91106 0.94615 0.98113 1.0157 1.0498 1.083 1.115 1.1452 1.173 1.1983 1.2207 1.2399 1.256 1.2692 1.2793 1.2859 1.2882 1.286 1.2789 1.2665 1.2482 1.2223 1.1873 1.1424 1.0882 1.0256 0.95483 0.87482 0.78421 0.68281 0.57194 0.45478 0.33844 0.23575 0.15757 0.10352 0.066792 0.041995
0 6.2328e-18 -4.435e-17 1.9168e-16 -4.097e-16 -1.8051e-15 2.4058e-14 -1.3552e-13 4.6242e-13 -2.2955e-13 -1.053e-11 8.3334e-11 -3.7723e-10 9.0111e-10 2.734e-09 -4.3944e-08 2.6006e-07 -9.3686e-07 8.5958e-07 1.8238e-05 -0.0001561 0.0014929 0.008448 0.016618 0.024938 0.040061 0.062817 0.090481 0.11997 0.14838 0.17633 0.20394 0.23126 0.25813 0.28403 0.3098 0.3383 0.36547 0.391 0.41526 0.43857 0.46111 0.4832 0.50493 0.52609 0.54655 0.56647 0.58619 0.60596 0.62576 0.64555 0.6654 0.68533 0.70511 0.72456 0.744 0.76375 0.78394 0.80442 0.82507 0.84597 0.86729 0.88898 0.91088 0.93294 0.95497 0.97702 0.99937 1.0217 1.0436 1.0648 1.0849 1.1037 1.1208 1.1361 1.1494 1.1606 1.1691 1.1746 1.1767 1.1747 1.168 1.1553 1.1353 1.1064 1.0671 1.0166 0.9546 0.88079 0.79423 0.69468 0.58334 0.46397 0.34411 0.23456 0.14668 0.086137 0.049046 0.027053 0.014482 0.0078324
0 -1.4536e-29 9.8255e-29 -3.5179e-28 -2.757e-29 1.0341e-26 -7.1566e-26 2.5483e-25 3.1481e-26 -7.5905e-24 5.2268e-23 -1.8542e-22 -2.6105e-23 5.5466e-21 -3.8167e-20 1.3528e-19 1.8442e-20 -4.0369e-18 2.7825e-17 -9.8816e-17 -1.152e-17 2.9286e-15 -2.0238e-14 7.2151e-14 6.3379e-15 -2.1193e-12 1.4689e-11 -5.2583e-11 -2.9473e-12 1.5308e-09 -1.0644e-08 3.8231e-08 1.0221e-09 -1.1046e-06 7.7038e-06 -2.774e-05 0.0014174 0.0081353 0.014388 0.021102 0.037256 0.05995 0.089187 0.11796 0.14642 0.17441 0.20219 0.23003 0.25828 0.28742 0.31779 0.34948 0.38213 0.41547 0.44958 0.48463 0.52099 0.55925 0.59978 0.6427 0.68778 0.73453 0.78232 0.83057 0.87886 0.92692 0.97446 1.0209 1.0656 1.108 1.1471 1.1808 1.2087 1.2326 1.2535 1.2718 1.2874 1.2999 1.3087 1.3122 1.3075 1.2932 1.2701 1.2394 1.2015 1.1557 1.1014 1.0379 0.9647 0.88169 0.78957 0.68971 0.58443 0.47687 0.36963 0.26669 0.17579 0.10529 0.055185 0.022339 0.0069804
0 -3.4125e-25 2.3523e-24 -9.0885e-24 7.8762e-24 1.9552e-22 -1.5998e-21 6.841e-21 -1.0605e-20 -1.1057e-19 1.0725e-18 -5.0448e-18 1.0679e-17 5.8151e-17 -7.0673e-16 3.6544e-15 -9.5293e-15 -2.6951e-14 4.5677e-13 -2.6047e-12 7.9446e-12 9.2851e-12 -2.8861e-10 1.8284e-09 -6.3348e-09 -2.0276e-11 1.774e-07 -1.2644e-06 4.8908e-06 -4.2334e-06 0.0010759 0.0041744 0.0069376 0.0096675 0.012598 0.017537 0.025772 0.035651 0.048026 0.066232 0.084058 0.10264 0.12312 0.14359 0.1641 0.1847 0.20543 0.22636 0.24745 0.27106 0.29731 0.32505 0.35435 0.3853 0.41807 0.45269 0.48914 0.52737 0.56734 0.60919 0.65329 0.69954 0.74752 0.79684 0.84729 0.89866 0.95046 1.002 1.0526 1.1016 1.1484 1.1927 1.2343 1.2729 1.3085 1.3408 1.3696 1.3945 1.4152 1.4313 1.4424 1.4472 1.4442 1.4318 1.4091 1.376 1.3329 1.2797 1.2156 1.1395 1.0496 0.94446 0.82344 0.68754 0.54048 0.39039 0.25117 0.13985 0.065765 0.024083 0.0054575
0 -1.7898e-26 1.2115e-25 -4.3679e-25 -1.6671e-26 1.2419e-23 -8.5747e-23 3.0197e-22 1.9457e-22 -9.8396e-21 6.3623e-20 -1.9928e-19 -4.1321e-19 8.5373e-18 -4.9206e-17 1.1889e-16 6.1003e-16 -7.653e-15 3.6831e-14 -5.2168e-14 -7.4574e-13 6.4652e-12 -2.4815e-11 -4.481e-12 7.5664e-10 -4.8771e-09 1.326e-08 4.0657e-08 -6.4111e-07 3.0952e-06 -4.0926e-06 -5.0006e-05 0.0016167 0.014001 0.028661 0.04787 0.070217 0.09466 0.11873 0.14849 0.17858 0.20838 0.23802 0.2676 0.29712 0.32634 0.35526 0.38411 0.41292 0.44158 0.4702 0.49894 0.52772 0.55663 0.58585 0.6157 0.64651 0.67828 0.71095 0.74491 0.78055 0.81834 0.85862 0.90126 0.9458 0.99178 1.0385 1.085 1.1304 1.1744 1.2166 1.2568 1.2946 1.3294 1.3606 1.3876 1.4099 1.4273 1.4397 1.4464 1.4466 1.4387 1.4204 1.3892 1.3446 1.2876 1.2185 1.137 1.0421 0.93413 0.8144 0.68581 0.55333 0.42379 0.30409 0.20195 0.12605 0.076743 0.044323 0.021179 0.0069537
0 2.3821e-25 -1.7677e-24 1.0277e-23 -5.2834e-23 2.5272e-22 -1.1521e-21 5.0708e-21 -2.1718e-20 9.0955e-20 -3.7369e-19 1.5094e-18 -6.0018e-18 2.3506e-17 -9.0682e-17 3.4441e-16 -1.2864e-15 4.7169e-15 -1.6932e-14 5.923e-14 -2.0043e-13 6.4765e-13 -1.9497e-12 5.1649e-12 -9.9766e-12 -3.0049e-12 1.8212e-10 -1.3822e-09 7.962e-09 -4.0634e-08 1.9327e-07 -8.7681e-07 3.8406e-06 -1.6352e-05 6.7952e-05 -0.00027657 0.0014527 0.006197 0.013789 0.027113 0.041922 0.057546 0.075653 0.094488 0.11329 0.13173 0.15194 0.17425 0.19624 0.21747 0.2379 0.25753 0.27641 0.29464 0.31246 0.33001 0.34737 0.36464 0.38186 0.3992 0.41693 0.4351 0.4537 0.47284 0.49254 0.51271 0.53324 0.55402 0.5749 0.59577 0.61646 0.63667 0.65623 0.675 0.6927 0.70904 0.72378 0.73658 0.74702 0.75473 0.75939 0.76051 0.75758 0.75009 0.73748 0.71922 0.6949 0.66433 0.62754 0.58466 0.53583 0.48101 0.41993 0.35251 0.27968 0.20492 0.13468 0.075912 0.03376 0.008888 0.0011677
0 -6.7474e-23 5.1811e-22 -2.917e-21 1.3723e-20 -5.6098e-20 1.9679e-19 -5.3725e-19 5.7907e-19 6.062e-18 -6.0454e-17 3.6802e-16 -1.8139e-15 7.7162e-15 -2.8403e-14 8.5009e-14 -1.4935e-13 -4.608e-13 6.7555e-12 -4.5233e-11 2.3469e-10 -1.0392e-09 3.9965e-09 -1.2883e-08 2.9031e-08 1.3756e-08 -7.0051e-07 5.3624e-06 -2.9621e-05 0.00025568 0.0029272 0.0066106 0.01103 0.017847 0.029489 0.045269 0.066068 0.088332 0.11328 0.14502 0.17757 0.21037 0.24547 0.28121 0.31751 0.35558 0.3937 0.43129 0.46833 0.50494 0.54131 0.5777 0.61419 0.65062 0.68689 0.7228 0.75812 0.79272 0.82648 0.85906 0.89034 0.92036 0.94905 0.97644 1.0026 1.0278 1.0518 1.0748 1.0968 1.1177 1.1377 1.1567 1.1747 1.1914 1.2064 1.2195 1.2302 1.2383 1.2436 1.2458 1.2445 1.2394 1.2305 1.2176 1.2001 1.1765 1.1452 1.1055 1.0585 1.0049 0.94523 0.87908 0.80617 0.72629 0.63884 0.543 0.439 0.32941 0.22148 0.12733 0.061196
0.0037593 0.0009308 -7.8818e-05 1.9939e-05 -3.836e-06 4.8754e-07 1.5583e-09 -2.1616e-08 7.9282e-09 -1.9989e-09 3.8242e-10 -4.7469e-11 -6.2559e-13 2.2512e-12 -8.0798e-13 2.0159e-13 -3.802e-14 4.4899e-15 1.1031e-16 -2.011e-16 3.2526e-16 -2.8744e-15 1.7747e-14 -8.2674e-14 2.9923e-13 -7.3128e-13 -1.8925e-14 1.472e-11 -1.1525e-10 5.8908e-10 -2.3691e-09 7.9235e-09 -2.0564e-08 2.312e-08 1.8626e-07 -2.0099e-06 1.3704e-05 -7.9765e-05 0.0010782 0.009112 0.026644 0.04493 0.065706 0.088575 0.11306 0.14207 0.17316 0.2055 0.23898 0.27364 0.30948 0.34651 0.38489 0.42464 0.46561 0.50747 0.55006 0.59318 0.63685 0.68105 0.72541 0.76989 0.81431 0.85796 0.90023 0.94085 0.9801 1.018 1.0545 1.0895 1.123 1.155 1.1852 1.2132 1.2385 1.2604 1.2784 1.2919 1.3002 1.303 1.2997 1.2896 1.2715 1.2443 1.2075 1.1614 1.1072 1.0455 0.97646 0.89987 0.81532 0.72194 0.6186 0.5065 0.39265 0.28859 0.20381 0.14029 0.094961 0.063172 0.040605
0 2.5507e-20 -1.9589e-19 1.1037e-18 -5.1993e-18 2.1306e-17 -7.5102e-17 2.0759e-16 -2.4406e-16 -2.1801e-15 2.2472e-14 -1.3829e-13 6.8685e-13 -2.9459e-12 1.0972e-11 -3.3588e-11 6.3737e-11 1.448e-10 -2.4631e-09 1.6949e-08 -8.9339e-08 4.0128e-07 -1.5704e-06 5.1966e-06 -1.2441e-05 1.2264e-07 0.0026311 0.016377 0.029665 0.043572 0.058172 0.080946 0.10683 0.13278 0.16529 0.19801 0.22838 0.25652 0.28259 0.30694 0.32967 0.35107 0.37136 0.39105 0.41045 0.42937 0.44786 0.46595 0.48377 0.50127 0.51828 0.53506 0.5518 0.56892 0.58667 0.60521 0.62493 0.64639 0.66956 0.69433 0.72102 0.74989 0.78093 0.81406 0.84917 0.88568 0.92295 0.96053 0.99818 1.036 1.0738 1.1106 1.1462 1.1801 1.2117 1.2406 1.266 1.2874 1.3042 1.3161 1.3228 1.3243 1.3206 1.3113 1.2952 1.2705 1.2362 1.1921 1.1387 1.0755 1.0023 0.91874 0.8248 0.72137 0.60955 0.49115 0.37108 0.2591 0.16748 0.10231 0.059826
0 -5.9529e-23 3.7108e-22 -8.8432e-22 -5.497e-21 6.4362e-20 -2.7637e-19 7.0863e-20 8.1032e-18 -5.7272e-17 1.6333e-16 5.3571e-16 -8.2827e-15 4.2218e-14 -5.0521e-14 -8.2673e-13 6.8462e-12 -2.4053e-11 -3.6796e-11 8.3369e-10 -4.5675e-09 6.4488e-09 8.0453e-08 -6.4693e-07 2.0425e-06 6.2552e-06 -8.4698e-05 0.0019956 0.012406 0.031511 0.057034 0.087181 0.12015 0.15316 0.18667 0.22143 0.2575 0.2936 0.3277 0.35988 0.39041 0.41945 0.44701 0.47311 0.49777 0.52119 0.54388 0.56606 0.58775 0.60907 0.63024 0.65125 0.67209 0.693 0.71433 0.73635 0.75927 0.78326 0.80845 0.83551 0.86484 0.89614 0.92895 0.96291 0.9979 1.0339 1.0708 1.1084 1.1464 1.1843 1.2216 1.258 1.293 1.3262 1.3571 1.3849 1.4091 1.4289 1.4438 1.4535 1.4568 1.4528 1.4405 1.4189 1.3878 1.3473 1.2969 1.2351 1.1605 1.0716 0.96731 0.8471 0.71115 0.56262 0.40984 0.26761 0.15581 0.085882 0.045552 0.020749 0.0083461
0 -2.8134e-24 2.0759e-23 -1.0092e-22 3.3693e-22 -3.8025e-22 -5.2154e-21 4.9065e-20 -2.6287e-19 9.8129e-19 -1.8716e-18 -8.6919e-18 1.1232e-16 -6.6886e-16 2.7533e-15 -6.8765e-15 -1.0021e-14 2.4636e-13 -1.6616e-12 7.4963e-12 -2.2342e-11 5.0074e-12 5.0942e-10 -4.0224e-09 1.9884e-08 -6.7654e-08 8.6443e-08 9.6187e-07 -9.4534e-06 5.1484e-05 -0.00019539 0.0022518 0.0064217 0.010339 0.016553 0.024354 0.031628 0.039426 0.051064 0.065637 0.079468 0.09424 0.11018 0.12563 0.14092 0.15629 0.17158 0.18684 0.2023 0.21791 0.23383 0.25019 0.26694 0.28484 0.30547 0.32715 0.35 0.37505 0.40448 0.43598 0.46952 0.50493 0.54228 0.58132 0.62176 0.66331 0.70567 0.74888 0.79284 0.8371 0.88113 0.92447 0.96664 1.0072 1.0459 1.0821 1.1154 1.1452 1.1707 1.1908 1.2044 1.2103 1.2074 1.1943 1.1702 1.1346 1.0877 1.0297 0.96078 0.88034 0.78793 0.68474 0.57538 0.46551 0.35873 0.25841 0.17039 0.10163 0.054958 0.026404 0.011683
0 1.1043e-16 -8.4808e-16 4.7763e-15 -2.2483e-14 9.1991e-14 -3.233e-13 8.8674e-13 -9.8555e-13 -9.8279e-12 9.9199e-11 -6.0688e-10 3.0032e-09 -1.2839e-08 4.763e-08 -1.4481e-07 2.6815e-07 6.8224e-07 -1.098e-05 7.4933e-05 -0.00039349 0.002594 0.009989 0.016874 0.024645 0.039175 0.055016 0.070618 0.085499 0.10393 0.13863 0.18107 0.22177 0.26068 0.29761 0.33262 0.36549 0.39626 0.42509 0.45216 0.47765 0.50161 0.52409 0.54519 0.56503 0.58386 0.60194 0.61948 0.63661 0.65351 0.67012 0.68649 0.7029 0.71941 0.73592 0.75257 0.76951 0.78671 0.80419 0.82199 0.83999 0.85818 0.87665 0.89553 0.91497 0.93504 0.95579 0.97728 0.99933 1.0218 1.0442 1.0664 1.0881 1.1089 1.1284 1.1462 1.1617 1.1742 1.1834 1.1887 1.1896 1.1855 1.1761 1.1603 1.1363 1.1023 1.0572 1.0014 0.9351 0.85811 0.77031 0.67163 0.5635 0.44896 0.33341 0.2274 0.14407 0.087836 0.052047 0.028691 0.014455
0 -2.0751e-26 1.5654e-25 -8.1864e-25 3.2981e-24 -9.4542e-24 6.1085e-24 1.6109e-22 -1.3974e-21 7.5934e-21 -3.1275e-20 9.4457e-20 -1.1556e-19 -1.1236e-18 1.1367e-17 -6.4679e-17 2.8066e-16 -9.5106e-16 1.9868e-15 4.0462e-15 -7.5071e-14 5.1059e-13 -2.5759e-12 1.0608e-11 -3.468e-11 5.8013e-11 3.5192e-10 -4.1841e-09 2.6966e-08 -1.37e-07 5.5513e-07 -1.4536e-06 -1.2697e-06 4.4133e-05 -0.00034069 0.0027974 0.01243 0.02301 0.036648 0.049631 0.065115 0.081634 0.10217 0.1296 0.15643 0.18264 0.20814 0.23576 0.26369 0.29106 0.31794 0.34452 0.371 0.39771 0.42491 0.4526 0.48061 0.50882 0.53748 0.5666 0.59605 0.62592 0.6564 0.68752 0.71912 0.75109 0.78314 0.81515 0.84698 0.87841 0.9091 0.93868 0.96673 0.9928 1.0166 1.0379 1.0562 1.0713 1.083 1.0914 1.0962 1.0967 1.0924 1.0824 1.0655 1.0414 1.0097 0.96987 0.92088 0.86188 0.79184 0.71032 0.61801 0.51701 0.41115 0.30546 0.20658 0.12288 0.06283 0.027808 0.01179
0 -4.4781e-32 2.9494e-31 -9.4559e-31 -1.474e-30 3.7911e-29 -2.1995e-28 5.6257e-28 2.2753e-27 -3.1741e-26 1.5879e-25 -2.8561e-25 -2.5764e-24 2.5587e-23 -1.1013e-22 9.2448e-23 2.5429e-21 -1.9921e-20 7.2496e-20 3.2541e-20 -2.3102e-18 1.4985e-17 -4.4193e-17 -1.0401e-16 1.9787e-15 -1.0864e-14 2.3532e-14 1.3698e-13 -1.6168e-12 7.5433e-12 -9.17e-12 -1.4406e-10 1.2675e-09 -4.9521e-09 2.2867e-11 1.3514e-07 -9.5448e-07 2.9911e-06 5.1676e-06 8.3138e-06 0.0052602 0.015306 0.026047 0.036619 0.050949 0.072015 0.093828 0.12279 0.15869 0.19526 0.2323 0.26956 0.30683 0.3443 0.38235 0.42133 0.46112 0.50189 0.54395 0.58717 0.63155 0.67688 0.72255 0.76818 0.81314 0.85693 0.89904 0.93877 0.97569 1.0093 1.0391 1.0655 1.0884 1.1081 1.1243 1.1373 1.1469 1.1526 1.1541 1.1517 1.1453 1.1348 1.119 1.0956 1.0639 1.0256 0.98199 0.93277 0.87656 0.81106 0.73452 0.64772 0.55352 0.45525 0.35631 0.26295 0.18172 0.11633 0.068157 0.035849 0.016416
0 1.0574e-22 -7.5086e-22 3.221e-21 -6.6229e-21 -3.3224e-20 4.2175e-19 -2.338e-18 7.8045e-18 -2.3951e-18 -1.9131e-16 1.4777e-15 -6.593e-15 1.5231e-14 5.2129e-14 -7.9101e-13 4.6266e-12 -1.65e-11 1.4087e-11 3.2985e-10 -2.7906e-09 1.3136e-08 -3.4193e-08 -6.9974e-08 1.4222e-06 -8.8358e-06 3.3418e-05 -4.2599e-05 0.0030424 0.0096568 0.017621 0.031409 0.051464 0.073709 0.095827 0.12128 0.15134 0.18267 0.21381 0.24477 0.27527 0.30808 0.34121 0.37395 0.40643 0.43871 0.47088 0.50324 0.53598 0.56884 0.60191 0.63517 0.66831 0.70118 0.7338 0.76633 0.79876 0.83105 0.8632 0.89524 0.92715 0.95874 0.98967 1.0198 1.0492 1.0781 1.1065 1.1349 1.1631 1.1912 1.2189 1.2458 1.2708 1.2934 1.313 1.3289 1.3408 1.3488 1.3526 1.3521 1.3467 1.336 1.3192 1.2952 1.262 1.2187 1.1662 1.1058 1.0382 0.96326 0.88073 0.7901 0.69071 0.58283 0.47092 0.3644 0.27261 0.19813 0.13835 0.091331 0.056243
0 3.3324e-19 -2.5276e-18 1.3422e-17 -5.591e-17 1.756e-16 -2.5024e-16 -1.9063e-15 2.1341e-14 -1.2935e-13 5.9868e-13 -2.1986e-12 5.5451e-12 1.5604e-12 -1.4244e-10 1.1316e-09 -6.0657e-09 2.5645e-08 -8.4617e-08 1.6194e-07 4.9766e-07 -7.9399e-06 5.3661e-05 -0.00026681 0.0018757 0.0079233 0.01852 0.034864 0.055685 0.078216 0.1074 0.13957 0.1725 0.20442 0.23552 0.26556 0.29856 0.33264 0.36688 0.40133 0.43587 0.47047 0.5052 0.53982 0.57395 0.60754 0.64076 0.67392 0.70707 0.7401 0.77283 0.80527 0.83753 0.86976 0.90175 0.93336 0.96468 0.99584 1.0269 1.0578 1.0885 1.1191 1.15 1.1813 1.2129 1.2445 1.2757 1.3058 1.3343 1.3608 1.3853 1.4078 1.4279 1.4452 1.459 1.4692 1.4754 1.4773 1.4743 1.466 1.4519 1.4314 1.4035 1.3667 1.3198 1.262 1.193 1.1125 1.0199 0.91442 0.79577 0.66456 0.52437 0.38611 0.26601 0.17426 0.10902 0.063893 0.034045 0.015638 0.0056408
0 2.6277e-21 -2.0446e-20 1.1716e-19 -5.6541e-19 2.4042e-18 -8.3553e-18 1.3605e-17 8.751e-17 -1.0584e-15 7.2133e-15 -3.7273e-14 1.4559e-13 -3.5106e-13 -5.4942e-13 1.3083e-11 -9.2167e-11 4.4415e-10 -1.5408e-09 2.5099e-09 1.5133e-08 -1.6888e-07 9.517e-07 -3.6808e-06 7.6016e-06 2.0204e-05 -0.0002809 0.0032741 0.018739 0.033972 0.049288 0.064003 0.079443 0.10326 0.12833 0.15211 0.1747 0.19637 0.22324 0.24961 0.27599 0.30246 0.32853 0.3539 0.37852 0.40254 0.42651 0.45056 0.4748 0.49983 0.52581 0.55289 0.58138 0.61137 0.64304 0.67614 0.71025 0.74512 0.78091 0.8178 0.85565 0.89434 0.93384 0.97405 1.015 1.0564 1.0977 1.1388 1.179 1.2177 1.2542 1.2884 1.3202 1.349 1.3743 1.3956 1.4124 1.4241 1.4304 1.4308 1.4249 1.4121 1.3913 1.361 1.32 1.2682 1.2058 1.1328 1.049 0.95359 0.845 0.72211 0.58799 0.45319 0.33134 0.23074 0.15313 0.096898 0.058213 0.03215 0.014762
0 5.7558e-20 -4.4115e-19 2.4523e-18 -1.1248e-17 4.3839e-17 -1.3895e-16 2.7362e-16 5.8947e-16 -1.0461e-14 7.1955e-14 -3.7386e-13 1.6285e-12 -5.9997e-12 1.7246e-11 -2.2231e-11 -1.7417e-10 1.8598e-09 -1.1448e-08 5.5961e-08 -2.3161e-07 8.0068e-07 -2.0154e-06 4.8306e-07 0.0017252 0.0117 0.0252 0.039137 0.056722 0.083296 0.11962 0.15665 0.1934 0.22932 0.26418 0.29773 0.32974 0.3602 0.38928 0.41731 0.44446 0.47083 0.49656 0.52169 0.54626 0.57039 0.59415 0.6175 0.64038 0.66266 0.68443 0.70597 0.72749 0.74898 0.77058 0.79263 0.81533 0.83852 0.86185 0.88525 0.90892 0.93288 0.95703 0.98121 1.0054 1.0295 1.0533 1.0764 1.0983 1.1187 1.1373 1.1538 1.168 1.1794 1.1873 1.1915 1.1918 1.1882 1.1803 1.1678 1.1502 1.127 1.0976 1.0616 1.0186 0.9686 0.91132 0.84599 0.77187 0.68899 0.59809 0.50019 0.3975 0.29571 0.20575 0.13814 0.092048 0.060494 0.038954 0.024358 0.014558
0 -1.7375e-24 1.3341e-23 -7.5636e-23 3.6099e-22 -1.5145e-21 5.5846e-21 -1.7192e-20 3.5598e-20 3.3484e-20 -9.6042e-19 7.0491e-18 -3.832e-17 1.7616e-16 -7.0774e-16 2.4895e-15 -7.3208e-15 1.4228e-14 1.9056e-14 -4.2609e-13 3.0154e-12 -1.592e-11 7.2549e-11 -2.9872e-10 1.1218e-09 -3.7784e-09 1.0695e-08 -1.9145e-08 -4.8055e-08 7.8424e-07 -5.5888e-06 3.159e-05 -0.00015827 0.0014128 0.0082139 0.015758 0.023012 0.029924 0.040199 0.05115 0.062561 0.077769 0.093438 0.11199 0.13208 0.15211 0.17454 0.19868 0.223 0.24962 0.27682 0.3042 0.33179 0.35976 0.3885 0.42102 0.45616 0.49234 0.53018 0.57 0.61182 0.6555 0.70077 0.74728 0.79439 0.84157 0.88843 0.93445 0.97915 1.0221 1.0633 1.1023 1.1391 1.1732 1.2045 1.2323 1.2561 1.2753 1.2896 1.2985 1.3016 1.2988 1.2893 1.2724 1.2465 1.2099 1.162 1.1023 1.0304 0.94576 0.84696 0.7358 0.61309 0.48366 0.35566 0.24073 0.14903 0.08394 0.04091 0.014092 0.0018641
