# Supplementary material for: Ankle and midtarsal joint quasi-stiffness during walking with added mass
Source: PeerJ. 2019 Sep 19;7:e7487. doi: 10.7717/peerj.7487 (PMC6754976; doi:10.7717/peerj.7487)
Supplement: Supplemental Information 1 — Ankle and midtarsal range of motion, peak moment and stiffness and time series of normalized moment and angle. [file peerj-07-7487-s001.zip › Readme.txt]

Supplementary data pertaining to:

Kern AM, Papachatzis N, Patterson JM, Bruening DA, and Takahashi KZ. Ankle and Midtarsal Quasi-stiffness During Walking with Added Mass

Submitted for peer review to PeerJ

There are two files ("midtarsalData.txt" and "ankleData.txt") which contain computed measures:

Contents of these include:

Ankle peak moment (Nm/kg)
Ankle range of motion (degrees)
Ankle dorsiflexion quasi-stiffness (Nm/kg/degree)
Ankle plantarflexion quasi-stiffness (Nm/kg/degree)
Midtarsal peak moment (Nm/kg)
Midtarsal range of motion (degrees)
Midtarsal dorsiflexion quasi-stiffness (Nm/kg/degree)
Midtarsal plantarflexion quasi-stiffness (Nm/kg/degree)

Files are formated with a header line which defines the data in the column:

example: ank_mom_W00 mt_pf_stiff_W15 ank_rom_W30

Column 1: ankle peak moment for 0% added mass
Column 2: midtarsal plantarflexion stiffness for 15% added mass
Column 3: ankle range of motion for 30% added mass


There are twelve files which contain time series:

Contents of these include:

Ankle Angle (degrees)
Ankle Moment (Nm/kg)
Midtarsal Angle (degrees)
Midtarsal Moment (Nm/kg)

Files are formatted with a header line containing % Stance (0-100). 

Each column corresponds to an instant in stance.
Each row corresponds to a subject. 

Files ending with W00 correspond to: 0% added mass, W15: 15% added mass, and W30: 30% added mass.
